# Supplementary material for: Effect of ACE-inhibition on coronary microvascular function and symptoms in normotensive women with microvascular angina: A randomized placebo-controlled trial
Source: PLoS One. 2018 Jun 8;13(6):e0196962. doi: 10.1371/journal.pone.0196962 (PMC5993253; doi:10.1371/journal.pone.0196962)
Supplement: S5 File — (XLSX) [file pone.0196962.s005.xlsx]

## Sheet: Sheet1
ACIMid	inkl	drop_out	eksklCFR	note_ekskl_dropout
1	1	0	0
2	1	0	0
3	1	0	0
4	1	0	0
5	1	0	0
6	1	0	0
7	1	0	0
8	1	0	0
9	1	0	0
10	0	0	1
11	1	0	0
12	0	0	1
13	1	0	0
14	1	0	0
15	1	0	0
16	1	0	0
17	1	0	0
18	1	0	0
19	1	0	0
20	1	0	0
21	1	0	0
22	1	0	0
23	1	0	0
24	0	0	1
26	1	0	0
27	1	1	0	svampeinfektion i øvre luftveje
28	1	0	0
29	1	1	0	afbud til sidste us pga depression
30	1	0	0
31	0	0	1	utilpas
32	1	0	0
33	0	0	1
34	1	0	0
35	1	0	0
36	1	1	0	utilpas
37	1	0	0
38	1	0	0
39	1	1	0	allergisk reaktion
40	1	0	0
41	1	0	0
42	1	0	0
43	1	0	0
44	1	0	0
45	1	0	0
46	0	0	1
47	1	0	0
48	1	0	0
49	1	0	0
50	1	0	0
51	1	0	0
52	1	0	0
53	1	0	0
54	1	0	0
55	1	0	0
56	1	0	0
57	1	0	0
58	1	0	0
59	1	0	0
60	1	0	0
61	1	1	0	manglende kontakt
62	1	1	0	utilpashed
63	1	1	0	hoste
64	1	0	0
66	1	0	0
67	1	0	0
68	1	0	0
69	1	1	0	sygdom m- feber
96	0	0	1	medicin 70)
71	1	0	0
72	1	0	0
95	0	0	1	førstnr24
96	0	0	1
97	0	0	1
100	0	0	1	først nr62
	63	8	11
