# Supplementary material for: Effect of ACE-inhibition on coronary microvascular function and symptoms in normotensive women with microvascular angina: A randomized placebo-controlled trial
Source: PLoS One. 2018 Jun 8;13(6):e0196962. doi: 10.1371/journal.pone.0196962 (PMC5993253; doi:10.1371/journal.pone.0196962)
Supplement: S6 File — (XLS) [file pone.0196962.s006.xls]

## Sheet: Sheet1
acimID	Visit	date	puls1	bp_sys1	bp_dia1	puls2	bp_sys2	bp_dia2	puls3	bp_sys3	bp_dia3	creatinin	gfr	asa	bb	ca_antagonist	statin	nonstatin	levothyroxin	prednisolon	antidepressiva	furix	thiazid	other_medicin	which_medicines	meanbp_sys	meanbp_dia	normotensiv	dyspnea	angina	diabetes	hypercholesterolmi	familirdisposition	cerebrovaskulr	peripheral_vasc	Smoking	packages_per_day	baseline_weight	poststudy_weight	height	age	current_smoke	diabetestes	hypercholesterolaemia	familirdisposition	diuretic_medicine
60	1	2015-08-24 08:30:52	55	112	63	50	112	63	51	106	61	61	90	0	0	1	0	0	0	0	0	0	0	0	Får amlodipin imod angina pectoris	110	62.3333	1	ja	ja	nej	nej	ja	nej	nej	never	0	70	72	174	33.5588	0	0	0	1	0
66	1	2015-08-13 11:57:15	51	132	58	54	119	58	55	110	52	77	67	0	0	0	1	0	0	0	1	1	0	1	- Furix 40mg x2 - Kaleorid x2 - Geodon 80mg x2 (antipsykotika) - Fortamol x3 (mod rygsmerter) - Simvastatin - Antidepressiva CAVE NSAID	120.333	56	1	ja	ja	nej	ja	ja	nej	nej	current	0.5	106	100	167	56.7817	1	0	1	1	1
2	1	2015-08-11 07:59:29	85	145	72	78	116	67	79	126	73	62	86	0	0	0	0	0	0	0	0	0	0	1	- Sovepiller PN	129	70.6667	1	ja	nej	nej	nej	nej	nej	nej	previously	1	95	98	166	61.1097	0	0	0	0	0
41	1	2015-08-17 10:06:22	68	117	68	58	118	68	66	126	82	67	80	0	1	0	0	0	0	0	0	0	0	0	OBS: Har ikke fastet. - Carvedilol - Nitroglycerin PN	120.333	72.6667	1	ja	ja	nej	nej	ja	nej	nej	previously	1	70	70	153	51.6206	0	0	0	1	0
56	1	2015-08-19 12:32:15	66	117	61	70	117	65	73	116	68	80	63	0	0	0	1	0	1	0	0	0	0	1	- Panodil 655mg imod hovedpine. - Stesolid 2 mg PN	116.667	64.6667	1	ja	ja	nej	nej		nej	nej	never	0	78	79	170	61.2116	0	0	0	1	0
16	1	2015-08-06 10:09:12	60	116	59	63	112	58	62	107	57	66	82	1	0	1	1	0	1	0	0	1	0	1	- furix - Eltroxin 50ug+100ug - Nasonex - Seretide - Montelukast - Imdur - Isoptin Retard 120mg x2 - Pamol og kodein PN - hjertemagnyl -simvastatin	111.667	58	1	ja	ja	nej	nej	ja	nej	nej	previously	0.5	72	57	161	49.1757	0	0	0	1	1
19	1	2015-11-30 12:45:18	71	149	77	67	136	82	67	132	81	65	79	0	0	0	0	0	0	0	0	0	0	0	- Ibumetin - Panodil 1g x1 dagl Imod smerter fra knæene	139	80	1	nej	ja	nej	ja	ja	nej	nej	never	0	55	58	168	69.4114	0	0	1	1	0
4	1	2015-08-05 13:25:29	84	102	67	86	100	63	85	102	63	56	90	0	0	0	0	0	1	0	0	0	0	1	- Xarelto 20mg - Folinsyre 5 mg - Stilnoct 1 tabl - Diazepam 1-2 tbl á 5mg	101.333	64.3333	1	ja	ja	nej	nej	ja	nej	ja	never	0	55	55	170	56.1713	0	0	0	1	0
6	1	2015-08-12 08:39:17	59	147	67	57	132	71	60	141	74	71	71	1	0	0	0	0	0	0	0	0	0	1	- Brufen Retard 600mg x2 - Kinin (?) - Østradiol - Imdur - Spiriva Inhaler OBS: Pt er startet op med medicinen 18/8. Besøg 2 d. 2/9	140	70.6667	1	nej	ja	nej	nej	ja	ja	nej	current	1.5	55	55	170	71.1057	1	0	0	1	0
36	1	2015-11-24 07:58:32	60	131	63	61	124	69	61	129	60	59	89	0	0	0	0	0	0	0	0	0	0	0	- metoprololsuccinat mod trykken i brystet.	128	64	1										69		170	62.5553	0	0	0	1	0
7	1	2015-08-03 13:05:07	76	129	72	80	135	73	75	141	76	72	73	0	0	0	0	0	0	0	0	0	0	1	- Femanor 2mg - B-vitamin - Kalk + D + Mg - Mucomyst	135	73.6667	1	ja	ja	nej	nej	nej	nej	nej	never	0	79	78	169	53.2472	0	0	0	0	0
3	1	2015-07-30 12:40:30	61	125	61	53	131	60	53	119	62	64	80	1	1	0	1	0	0	0	0	0	0	1	- Hjertemagnyl 75mg - Simvastatin 20mg - Penicillinkur 1,5mill x3 dagligt - Ovestin Vagitorier 0,5mg 2x ugentligt - Oxis Turbohaler inhal. 9 mikrogram 1x dagligt - Kalktabletter, Fiskeolie	125	61	1	ja	ja	nej	ja	ja	nej	ja	current	0.3	56	58	169	69.0665	1	0	1	1	0
1	1	2015-08-07 07:45:07	56	118	58	64	111	65	58	115	67	60	90	0	1	0	0	0	0	0	0	0	0	0	- Carvedilol 18,5mg x2	114.667	63.3333	1	ja	ja	nej	ja	nej	nej	nej	previously	0.5	105	105	170	49.0878	0	0	1	0	0
32	1	2015-11-04 11:01:08	65	113	58	67	107	55	62	108	59	58	90	0	0	0	0	0	0	0	0	0	0	0	- Panodil 1g x4 dgl - Ibuprofen 600mg x3 - Klorsoxason 500mg x3 - Gabapentin x8 - Oxynorm 10mg x 3 + 5mg x1 - Oxycontin 25mg x 2 - Sertralin 200mg x 1 - Imosop 7,5mg x1 - Oxapax 15mg x3 - migrænemedicin	109.333	57.3333	1	nej	ja	nej	nej	ja	nej	nej	current	1	66	59	178	40.3325	1	0	0	1	0
8	1	2015-08-19 10:15:34	59	134	66	63	131	62	61	118	58	55	90	0	0	0	1	0	0	0	0	0	0	1	Simponi Arava Atorvastatin Ukendt præparat mod osteoporose	127.667	62	1	nej	ja	nej	ja	ja	nej	nej	previously	0.7	73	73	167	53.4522	0	0	1	1	0
9	1	2015-08-03 10:29:28	63	132	63	53	135	58	55	130	60	69	73	1	1	0	1	0	0	0	1	0	0	1	- Simvastatin - Hjertemagnyl - Cipralex - Metoprolol - Longovital	132.333	60.3333	1	ja	ja	nej	ja	ja	nej	nej	current	1	64	64	167	72.9841	1	0	1	1	0
45	1	2015-08-28 13:29:09	53	124	58	53	120	66	51	116	64	51	90	1	0	0	1	0	0	0	1	0	0	0	- Simvastatin 40mg - Hjertemagnyl 75mg - Citalopram 20mg - Panodil PN - Multitabs +50	120	62.6667	1	nej	ja	nej	ja	nej	nej	nej	current	0.7	64	66	163	71.8017	1	0	1	0	0
53	1	2015-08-14 12:27:27	52	148	58	52	138	63	52	152	68	48	90	0	0	0	0	0	0	0	1	0	0	0	Spørgeskema ej udfyldt. Diabetes.	146	63	1	ja	ja	ja	nej	nej	nej	nej	previously	1	77	78	155	71.5086	0	1	0	0	0
44	1	2015-08-11 08:35:24	62	123	75	55	130	69	55	120	69	71	77	0	0	0	0	0	0	0	0	0	0	1	P-piller	124.333	71	1	nej	ja	nej	nej	ja	nej	nej	never	0	86	77	163	44.9182	0	0	0	1	0
50	1	2015-08-19 11:33:25	83	142	87	84	139	82	83	140	84	50	90	0	1	0	0	0	0	0	0	0	0	1	Nitro PN	140.333	84.3333	1	ja	ja	nej	nej	ja	nej	nej	never	0	95	96	166	41.0225	0	0	0	1	0
43	1	2015-09-18 09:54:55	80	131	60	79	128	60	77	125	71	83	58	1	0	0	1	0	0	0	0	0	0	0	- Pamol PN - kinin mod kramper - Victosa - Blå insulinpen - Simvastatin - Hjertemagnyl - Turbohaler 0,5mg PN - noget imod blærebetændelse - kvalmestillende - syreneutralaiserende - medbringer medicinliste næste gang	128	63.6667	1	ja	nej	ja	ja	ja	nej	ja	previously	1.5	94	96	168	71.9382	0	1	1	1	0
69	1	2015-11-04 11:02:58	65	123	67	63	112	71	61	108	68	84	59	1	0	0	0	0	0	0	0	0	0	0	- Hjertemagnyl 75mg x1	114.333	68.6667	1										58		167	66.98	0	0	1	1	0
71	1	2015-11-27 13:41:45	64	126	68	62	115	68	60	116	71	60	90	0	0	0	0	0	0	0	0	0	0	0	- Ingen medicin	119	69	1	ja	ja	nej	nej	nej	nej	nej	previously	0.5	57	58	160	40.7134	0	0	0	0	0
42	1	2015-08-24 10:05:18	62	148	75	62	143	81	65	136	77	72	70	1	0	0	1	0	0	0	0	0	0	0	OBS: Har sidst drukket en kop kaffe kl 17 i går. - Imdur (laveste dosis) - Methotrexat 2,5mg - Folimet x1 ugl. - Simvastatin 40mg x1 - Hjertemagnyl 75mg x1	142.333	77.6667	1	nej	ja	nej	ja	ja	ja	nej	previously	1	83	85	176	68.2859	0	0	1	1	0
52	1	2015-09-15 12:04:53	59	111	67	61	118	68	62	119	71	78	68	0	0	0	0	0	0	0	1	0	0	1	- Abilify 15mg - Metadetapin(?) 20mg mod depression - B-vitamin - Delepsine 500mg (forebyggende mod migræne) - Vitaminpiller + kalk-D - Omeprazol	116	68.6667	1	ja	ja	nej	nej	ja	nej	nej	current	0.5	101	96	172	47.3443	1	0	0	1	0
18	1	2015-08-05 13:54:14	61	131	70	62	121	65	61	124	66	56	90	0	0	0	0	0	0	0	0	0	0	0	Ingen medicin	125.333	67	1	ja	ja	nej	ja	ja	ja	ja	previously	0.5	61	63	162	72.7299	0	0	1	1	0
72	1	2015-11-13 13:50:22	80	131	63	76	129	70	67	121	72	69	84	0	0	0	0	0	0	0	0	0	0	0	- Ukendt Smertestillende medicin skulderen. - P-piller	127	68.3333	1	ja	ja	nej	nej	nej	nej	nej	previously	0.5	79	78	170	34.0029	0	0	0	0	0
20	1	2015-11-13 12:19:50	85	147	75	81	145	80	70	145	80	65	79	1	0	0	0	0	0	1	0	0	1	0	- Sparkal x1vanddrivende imod ødemer - oxycontin 10mg x2 - prednisolon 7,5mgx1 - prednisolon inj. PN - Hjertemagnyl 75mg - Sarotin mod nervesmerter PN - Atorvastatin 40mg	145.667	78.3333	1	ja	ja	nej	ja	ja	ja	nej	previously	0.3	54	55	158	66.0822	0	0	1	1	1
22	1	2015-09-28 09:53:40	57	146	81	59	141	77	59	141	85	70	76	0	1	0	0	0	0	0	0	0	0	0	- Metoprolol mod hjerterytmen	142.667	81	1	ja	ja	nej	nej	nej	nej	nej	previously	0.5	102	103	167	52.2886	0	0	0	0	0
63	1	2015-08-17 12:11:18	52	119	77	48	129	70	48	129	68	46	90	1	0	1	1	0	0	0	0	0	0	0	Nitroglycerin PN Panodil PN Zolpidem PN Oxabenz PN	125.667	71.6667	1										60		170	51.0048	1	0	1	1	0
62	1	2015-11-09 14:55:56	64	130	71	62	138	68	61	130	73	67	75	0	0	0	0	0	0	0	0	0	0	0	ingen medicin	132.667	70.6667	1										56		162	70.1482	0	0	1	1	0
39	1	2015-08-31 09:32:22	55	110	59	52	106	61	53	102	64	66	79	0	0	0	0	0	0	0	0	0	0	0		106	61.3333	1										64		167	62.2899	0	0	1	1	0
21	1	2015-08-10 08:36:44	75	132	68	75	125	68	73	117	60	58	90	1	0	0	1	0	1	0	0	1	0	0	- Eltroxin - Furix og kaleorid - Statin - Hjertemagnyl - Morfin 2 tbl (dosis ukendt) mod nervebetændelse i hænder og fødder - Cymbalta 120mikrogram	124.667	65.3333	1	nej	ja	nej	ja	ja	nej	nej	previously	1	95	99	164	52.1488	1	0	1	1	1
13	1	2015-08-21 14:49:48	72	106	68	73	106	70	71	106	66	77	67	0	0	0	0	0	0	0	0	0	0	0	Jf. Spørgeskema	106	68	1	nej	ja	nej	ja	nej	nej	nej	previously	1	86	86	164	57.9264	0	0	1	0	0
27	1	2015-08-19 08:24:51	62	137	69	64	134	69	63	131	66	61	87	0	0	0	0	0	0	0	0	0	0	1	Pantoprazol Asacol Sertralin Stesolid PN	134	68	1										76		174	58.8374	1	0	0	1	0
5	1	2015-09-23 11:44:10	81	127	91	76	132	83	79	126	83	59	90	0	0	0	0	0	0	0	0	0	0	0	CAVE Nitroglycerin - fik meget hovedpine, kvalme og kastede op.	128.333	85.6667	1	nej	ja	nej	nej	nej	nej	nej	previously	0.2	70	73	160	46.9308	0	0	0	0	0
11	1	2015-09-03 08:01:57	55	133	74	51	135	64	49	136	69	58	90	0	0	0	0	0	0	0	0	0	1	0	- Aerobec Autohaler PN - Airomir Autohaler PN - Citalopram 30mg - Kalk + fiskeolie + vitaminpiller - Centyl x2 dgl. (mod ødemer i ben)	134.667	69	1	ja	ja	nej	nej	nej	nej	nej	previously	0.5	83	86	169	59.4588	0	0	0	0	1
48	1	2015-08-24 12:05:44	57	108	68	56	109	70	55	109	71	77	69	0	0	0	0	0	0	0	0	0	0	0	Ingen medicin	108.667	69.6667	1	ja	ja	nej	nej	nej	nej	nej	previously	1.3	58	60	162	51.2622	0	0	0	0	0
15	1	2015-08-25 12:07:30	70	134	64	68	124	66	68	130	73	62	83	0	0	0	0	0	0	0	0	0	0	1	- Plaquinil 400mg x1 - Tramadol retard 100mg x2 - Tramadol 50mg PN - Panodil PN	129.333	67.6667	1	nej	ja	nej	ja	ja	nej	nej	never	0	54	54	165	66.4271	0	0	1	1	0
57	1	2015-07-29 13:18:35	62	134	81	59	119	73	57	122	73	78	72	0	0	0	0	0	0	0	0	0	0	1	- Panodil PN - Ibumetin PN (ca. 2x ugl) - Jern - Fiskeolie - Silica	125	75.6667	1	nej	ja	nej	nej	ja	nej	nej	never	0	68	67	170	37.2691	0	0	0	1	0
59	1	2015-08-26 13:00:45	69	122	78	65	123	74	62	129	80	66	81	0	0	0	0	0	1	0	0	0	0	1	ACIM-ID: 81/59 - Pantoprazol - Eltroxin - Bombiva? Mod osteoporose - Panodil PN	124.667	77.3333	1	nej	ja	nej	nej	ja	nej	nej	never	0	69	68	155	54.1781	0	0	0	1	0
28	1	2015-08-25 16:06:20	71	124	61	80	126	72	88	130	80	50	90	0	0	0	0	0	1	0	0	0	0	0		126.667	71	1	nej	ja	nej	nej	nej	nej	nej	never	0	65	64	172	60.0101	0	0	0	0	0
68	1	2015-08-14 10:22:10	67	134	63	66	124	59	66	125	61	57	90	1	1	0	1	0	0	0	0	0	0	0	- Simvastatin - Clopidogrel - Metoprolol 2x25mg morgen - Vagifem 10mikrog 2x ugl - Hjertemagnyl	127.667	61	1	ja	ja	nej	ja	ja	ja	nej	previously	0.5	88	89	168	77.4714	0	0	1	1	0
23	1	2015-08-10 13:57:07	91	139	67	88	128	61	91	133	64	89	57	0	1	0	0	0	0	0	0	0	0	0	- Pinex PN - Spiriva 18mikrogram - Tamoxifen 20mg x1 - Dolatramyl 100mg x2x2 - Cymbalta 30mg x1 - Metoprolol 50mg x1 - Kodimagnyl	133.333	64	1	nej	ja	nej	nej	ja	nej	nej	previously	1	66	68	168	58.7121	0	0	0	1	0
61	1	2015-09-23 08:29:33	0	152	81	73	139	84	75	135	83	58	90	0	0	0	0	0	0	0	0	0	0	1	- Pantoprazol	142	82.6667	1										60		164	48.502	1	0	0	1	0
35	1	2015-08-10 09:17:46	76	138	73	70	133	73	73	125	72	56	90	0	1	0	1	0	0	0	0	1	0	0	Unikalk Forte 400mg - Calcium+ - Carvedilol - Simvastatin - Zonoct - Lamotrigin "Teva" 25 mg x3 - Burinex 1mg x2 - Kaleorid 750mg x2 - B12-inj. Hver 3. mdr	132	72.6667	1	ja	ja	nej	ja	ja	nej	nej	never	0	50	51	161	76.2146	0	0	1	1	1
17	1	2015-08-07 11:34:15	69	117	61	70	104	61	69	103	61	52	90	0	0	0	0	0	0	0	0	0	0	1	- Symbicort - Bricanyl - Pantoprazol Tog Astmamedicin i går aftes.	108	61	1	ja	ja	nej	ja	nej	nej	nej	current	1	58	58	167	51.2046	1	0	1	0	0
29	1	2015-08-07 15:17:59	80	130	59	75	121	61	76	111	56	77	71	0	0	0	0	0	0	0	1	0	0	0	- Ibuprofen 2x600dgl mod rygsmerter - Buprenorfin - Panodil 1-2x dgl - Seroquel 100mg x3 - Pantoprazol Pt. Tager oprindeligt ibuprofen, men vil forsøge med kodimagnyl i stedet. Ringer hvis det ikke går	120.667	58.6667	1										65		165	41.4473	0	0	0	0	0
49	1	2015-08-12 13:49:44	68	138	91	68	138	84	66	140	86	56	90	0	0	0	0	0	0	0	0	0	0	1	- Pantoprazol - Imoclone - Magnesia	138.667	87	1										41		156	74.0495	0	0	1	1	0
55	1	2015-08-26 12:20:13	65	116	57	66	113	58	60	102	57	73	75	0	0	0	0	0	0	0	0	0	0	0	Panodil PN	110.333	57.3333	1	nej	ja	nej	nej	ja	nej	nej	previously	0.5	64	65	168	44.9186	0	0	0	1	0
38	1	2015-08-12 09:34:45	49	110	68	47	114	68	48	121	73	72	76	0	0	0	0	0	0	0	0	0	0	0	Ingen Medicin	115	69.6667	1	ja	ja	nej	nej	nej	nej	nej	previously	1	91	91	177	45.381	0	0	0	0	0
37	1	2015-08-17 08:50:22	49	134	65	45	126	64	48	133	73	62	83	1	0	1	1	0	1	0	0	0	1	1	- Centyl 2,5mg x1 - Isoptin Retard 240mg x1 - Omeprazol 20mg x2 - Cardil 120mg x1 - Hjertemagnyl 75mg x1 - Imdur 30mg x2 - Nitroglycerin 0,5mg PN - Atorvastatin 80mg x1 - Eltroxin 100ug x1	131	67.3333	1	nej	ja	nej	ja	ja	nej	nej	current	0.5	72	74	160	70.2269	1	0	1	1	1
67	1	2015-11-30 07:56:41	59	131	75	58	125	71	56	127	71	65	83	0	0	0	1	0	0	0	1	0	0	0	- Atorvastatin 40mg - Cipramil 20mg - multivitaminpille - "aktiv lever" (kosttilskud)	127.667	72.3333	1	ja	ja	nej	ja	ja	nej	nej	previously	1	85	83	169	51.1768	0	0	1	1	0
54	1	2015-08-21 13:19:52	71	107	59	79	108	61	73	113	61	49	90	0	0	0	0	0	0	0	0	0	0	1	- Litarex 12mmol - Venlafaxin 75mg	109.333	60.3333	1	ja	ja	nej	nej	ja	nej	nej	previously	20	80	75	161	45.7346	0	0	0	1	0
64	1	2015-11-04 07:37:23	87	145	74	83	143	79	76	131	81	52	90	1	0	0	1	0	0	0	0	0	0	0	- Hjertemagnyl 75mg - Simvastatin 40mg	139.667	78	1	ja	ja	nej	ja	nej	nej	nej	current	1.5	72	71	165	50.4403	1	0	1	0	0
34	1	2015-08-14 08:06:54	82	142	90	78	133	81	80	138	79	53	90	1	0	0	1	0	0	0	0	1	0	1	- Victosa - Novo Rapid - Levemir - euprias? - Hjertemagnyl - Simvastatin - Pantoprazol - Gastrotimelet - Kalk Forte - Vitaminer - Kaleorid	137.667	83.3333	1	ja	ja	ja	ja	ja	nej	nej	previously	1	95	93	169	63.2124	0	1	1	1	1
51	1	2015-08-10 12:02:58	79	139	64	76	128	63	72	127	60	57	90	0	0	0	0	0	0	0	0	0	0	0	- Crestor 5 mg x1 - Panodil PN - Tramadol 50mg PN - Kalk + D - Movicol - Glucosamin 1000mg x1 (mod gigt) - Vagifem 25mikg - Cliovelle 1mg - Kalktabletter - Lansoprazol x1	131.333	62.3333	1	ja	ja	nej	ja	ja	nej	nej	never	0	66	68	156	77.6167	0	0	1	1	0
14	1	2015-08-05 12:08:40	79	143	76	82	143	82	78	149	81	51	90	0	0	0	1	0	0	0	0	0	0	0	- Atorvastatin 40mg	145	79.6667	1	ja	ja	nej	ja	ja	nej	nej	previously	0.3	72	84	167	68.2697	0	0	1	1	0
58	1	2015-08-07 09:49:55	77	126	60	73	122	60	76	126	66	47	90	0	0	0	1	0	0	0	0	0	0	1	Plaquenil Methotrexat folimet Panodil Dolol Glytrin 0,4mg PN Aerius Medicin mod svimmelhed? Singulair Pantoprazol Statin 40mg	124.667	62	1	ja	ja	nej	ja	ja	nej	nej	previously	1	80	85	172	63.2729	0	0	1	1	0
47	1	2015-08-18 16:56:55	57	126	58	57	116	55	56	123	57	52	90	0	0	0	0	0	0	0	0	0	0	1	Jf. medicinliste	121.667	56.6667	1	ja	ja	ja	nej	nej	nej	nej	current	0.5	80	77	158	69.3024	1	1	0	0	0
30	1	2015-08-28 16:25:54	74	132	65	71	124	63	72	122	66	67	78	0	0	0	0	0	0	0	0	0	0	0	jf. medicinliste	126	64.6667	1	ja	nej	nej	ja	ja	nej	nej	previously	1		90	163	59.0792	0	0	1	1	0
40	1	2015-08-12 11:53:41	73	123	76	70	119	76	68	121	80	58	90	1	0	0	0	0	0	0	0	0	0	1	- Hjertemagnyl - Enalapril stoppet før ferien. - Nitro PN - Vanddrivende (grøn) PN - Panodil PN - Fortamel - Ukendt Retard-præparat (ikke NSAID)	121	77.3333	1	ja	ja	nej	nej	ja	nej	nej	never	0	71	70	171	43.7851	0	0	0	1	0
26	1	2015-11-24 11:55:17	82	130	61	79	118	66	78	118	63	91	51	0	0	0	0	0	1	0	0	0	0	0	- Timacar Depot 5mg/ml øjendråber - Latiotim 50 mikrogram/ml øjendråber - Bufomix Easyhaler - Eltroxin 100mikrogram	122	63.3333	1	ja	ja	nej	ja	nej	nej	ja	never	0	60	57	158	81.6523	0	0	1	0	0
