# Supplementary material for: Effect of ACE-inhibition on coronary microvascular function and symptoms in normotensive women with microvascular angina: A randomized placebo-controlled trial
Source: PLoS One. 2018 Jun 8;13(6):e0196962. doi: 10.1371/journal.pone.0196962 (PMC5993253; doi:10.1371/journal.pone.0196962)
Supplement: S7 File — (XLSX) [file pone.0196962.s007.xlsx]

## Sheet: Sheet1
acimID	ramipril	Visit	otherpatientid	studydatetime	A_1	A_2	A_3	EA_1	EA_2	EA_3	E_1	E_2	E_3	a_ant	a_inf	a_lat	a_sep	avc_mm	avo_mm	cfv	cfv_dip	decs_1	decs_2	decs_3	dect_1	dect_2	dect_3	e_ant	e_inf	e_lat	e_sep	fs	hr_2ch	hr_2ch_dip	hr_4ch	hr_4ch_dip	ivsd	laesv_mod_2ch	laesv_mod_4ch	lvef_2ch	lvef_2ch_dip	lvef_4ch	lvef_4ch_dip	lvef_bip	lvef_bip_dip	lvidd	lvids	lvot_diam	lvot_hr
1	1	1	BBH-acim1	2015-08-07 12:00:30	0.510833	0.506767	0.47424	1.2746	1.23267	1.44582	0.651105	0.624677	0.685665	-0.0452386	-0.0969445	-0.0294227	-0.0732206	409.256	86.0949	0.252879	0.577982	4.38052	3.60874	4.35622	148.636	173.101	157.399	-0.0987694	-0.104852	-0.0945113	-0.0939029	25.4362	62.7192	71.5221	61.7693	90.5953	0.859495	61.0857	52.3213	48.3959	53.9304	49.1621	55.426	49.6691	53.8704	6.44077	4.80249	2.1171	60.0924
1	1	2	BBH-acim1	2015-12-11 12:02:25	0.406919	0.402802	0.427501	1.46029	1.3628	1.38035	0.594218	0.548937	0.590102	-0.0755907	-0.0731272	-0.0287841	-0.0718955	381.149	83.75	0.185587	0.495717	3.60755	3.76871	2.87049	164.715	145.656	205.576	-0.0903718	-0.094067	-0.098994	-0.0854447	37.741	63.4422	97.0658	61.3958	90.5945	0.882932	81.5903	87.0466	48.3935	48.8181	49.0736	55.4815	50.2298	52.6342	6.94276	4.32249	2.09923	65.213
2	0	1	BBH-acim2/IP1419	2015-08-11 14:47:29	0.726601	0.74101	0.766226	0.806646	0.878465	0.736721	0.586109	0.650951	0.564495	-0.0916105	-0.0860672	-0.0682054	-0.111936	321.282	54.7907	0.256368	0.437486	3.3711	4.53382	3.88892	173.863	143.577	145.155	-0.0719009	-0.0977697	-0.0700532	-0.0842194	29.4907	84.5485	87.8647	84.5497	91.7693	1.00443	35.0446	37.0166	67.5474	57.1256	52.8591	52.4834	60.1359	54.8169	4.84656	3.41728	1.85705	81.9958
2	0	2	BBH-acim2/IP1419	2016-01-21 13:20:50	0.755484	0.780183	0.789445	0.967307	0.81401	0.910052	0.730785	0.635077	0.718436	-0.131167	-0.142663	-0.0942157	-0.143484	305.466	47.4917	0.305797	0.660353	3.42639	3.64177	3.22989	213.281	174.387	222.434	-0.103248	-0.100785	-0.0786139	-0.0909311	21.2904	92.375	104.531	92.3746	101.918	0.941646		42.4383	46.0866	57.0609	48.6245	49.1995	46.7988	52.645	4.30336	3.38716	1.89292	95.6618
3	0	1	BBH-acim3/P2878	2015-07-30 15:40:12	0.432581	0.399648	0.407881	0.836317	0.905234	0.931369	0.361775	0.361775	0.379888	-0.0903718	-0.0946829	-0.0766993	-0.0908645	369.661	48.8813	0.325557	0.726478	2.22391	2.68696	2.6808	162.675	134.641	141.707	-0.106385	-0.106385	-0.118579	-0.093328	31.9712	59.7794	76.3763	60.7283	78.1526	0.772401	48.797	30.8236	50.2218	51.5959	57.744	62.2572	53.889	57.2115	4.75372	3.2339	2.08375	59.1364
3	0	2	BBH-acim3/P2878	2015-12-10 12:28:14	0.662863	0.746222	0.702999	1.10247	1.02069	1.09662	0.730785	0.761659	0.770921	-0.116743	-0.125981	-0.122902	-0.0941617	329.958	35.1627	0.213844	0.48068	4.08621	4.33376	4.01665	178.842	175.75	191.931	-0.121875	-0.121875	-0.112637	-0.112637	30.5373	63.9854	85.2503	64.8384	86.7448	0.863052	51.7423	31.5195	49.028	55.9982	50.2398	55.1324	49.9379	54.9815	4.54598	3.15776	1.80976	69.9462
4	0	1	BBH-acim4/IP3216	2015-08-04 15:35:03	0.767575	0.6688	0.837541	0.903486	0.993846	0.867323	0.693494	0.664685	0.726419	-0.116743	-0.178329	-0.112637	-0.147536	284.259	34.8326	0.248162	0.544015	4.2939	3.59311	4.44946	161.507	184.989	163.26	-0.135219	-0.11469	-0.136245	-0.0797916	31.1192	101.585	126.877	92.0012	123.352	0.902141	36.6326	33.2358	61.9179	50.2119	47.5529	56.5472	55.2618	53.7015	3.68193	2.53614	2.01157	98.9354
4	0	2	BBH-acim4/IP3216	2015-12-30 15:30:05	0.804634	0.761425	0.727474	0.846568	0.854075	0.843022	0.681178	0.650314	0.613277	-0.122956	-0.181421	-0.136094	-0.159086	283.133	43.6832	0.302503	0.590897	4.12853	3.81646	3.32902	164.993	170.397	184.221	-0.0999637	-0.0976645	-0.108996	-0.0810774	27.6079	95.6094	113.44	92.0021	112.988	0.890219	38.464	24.4835	60.8964	63.138	50.748	62.6724	56.1852	62.2959	3.85012	2.78718	1.93267	95.6618
5	1	1	BBH-acim5/IP952	2015-09-23 15:39:20	0.640343	0.655779	0.614616	0.959824	1	0.966514	0.614616	0.655779	0.594035	-0.12055	-0.107	-0.109464	-0.121166	376.598	73.9776	0.208641	0.476834	3.54042	4.39299	3.31806	173.6	149.278	179.031	-0.122397	-0.103921	-0.132251	-0.0774384	26.7597	70.6684		69.6585		0.86118	63.6135	45.3019	54.3295		58.4663		56.3506		3.87833	2.8405	1.78349	71.8785
5	1	2	BBH-acim5/IP952	2016-02-06 17:06:36	0.629538	0.657837	0.6707	1.04495	0.996089	1.00767	0.657837	0.655264	0.675846	-0.11008	-0.094067	-0.103305	-0.094067	375.283	64.6633	0.142773	0.546215	3.55888	4.41123	4.09083	184.844	148.545	165.21	-0.133483	-0.105769	-0.128556	-0.0983781	23.3422	63.6986	113.241	64.838	110.181	0.821601	52.2313	43.4833	53.0006	57.2778	58.4267	52.6966	56.8311	55.2542	4.43969	3.40337	2.11894	65.7071
6	0	1	BBH-acim6/IP491	2015-08-12 10:13:13										-0.0686981	-0.111417	-0.113935	-0.093951	390.448	61.5199	0.308625	0.553444							-0.0650026	-0.0929396	-0.0942255	-0.0791688	26.6546	64.9429	91.7695	65.8981	89.7746	0.878418	39.4736	28.0197	60.2443	64.8048	54.1627	55.1722	57.7882	60.1063	3.98409	2.92214	2.04257	69.2021
6	0	2	BBH-acim6/IP491	2016-01-22 12:02:17	0.709805	0.653206	0.601753	0.775283	0.885783	0.995725	0.550299	0.578599	0.59918	-0.12906	-0.11469	-0.14343	-0.11777	374.108	59.2457	0.358491	0.542922	3.63883	4.04884	3.90488	151.23	142.905	153.444	-0.0828709	-0.0818445	-0.0746595	-0.0695273	31.4064	74.4168	88.9769	74.4166	88.9763	0.792538	39.5298	34.3473	49.7398	47.2078	46.0335	46.5221	47.5835	47.6152	4.28265	2.93762	2.09472	72.6816
7	0	1	BBH-acim7/iP805	2015-08-03 15:22:29	0.560076	0.567794	0.59352	0.995407	0.995469	0.960989	0.557503	0.565221	0.570366	-0.0928353	-0.108232	-0.0762066	-0.0928353	311.163	55.1198	0.203701	0.503401	2.72581	3.5249	3.31689	204.528	160.351	171.958	-0.0725113	-0.108848	-0.108848	-0.0762066	28.0985	85.4	99.4334	87.0737	97.0667	0.936651	35.24	41.1358	50.4505	52.9908	48.8152	49.0674	49.1151	51.4401	4.67418	3.3608	1.87032	70.3243
7	0	2	BBH-acim7/iP805	2015-12-18 13:31:16	0.588766	0.625815	0.607291	0.979025	0.906267	0.974581	0.576417	0.567155	0.591854	-0.100785	-0.114744	-0.0646544	-0.112281	334.989	36.7917	0.221815	0.559152	3.57673	4.20133	3.29436	161.157	134.994	179.657	-0.104069	-0.118029	-0.121314	-0.0966791	31.2619	74.0536	97.4488	74.0111	102.718	0.930488	50.7952	62.2359	53.2319	62.8833	52.4898	63.2025	52.7893	62.4566	4.79763	3.2978	2.2403	72.6816
8	1	1	BBH-acim8/IPRH17	2015-08-19 11:17:36	0.654355	0.675963	0.657956	1.12108	1.12786	1.07663	0.733582	0.762392	0.708374	-0.0774404	-0.0817516	-0.0700497	-0.0805198	362.952	65.6051	0.366685	0.853946	3.65808	3.94154	3.34416	200.538	193.425	211.824	-0.110699	-0.0922218	-0.108851	-0.0860628	29.4078	70.0171	68.8267	66.8813	69.9938	0.945531	39.2368	26.225	60.1172	54.331	62.0563	52.8875	62.2251	53.1841	5.50816	3.88833	1.99375	66.1525
8	1	2	BBH-acim8/IPRH17	2016-01-08 12:26:44	0.610378	0.696824	0.625815	0.787559	0.809484	0.8076	0.480709	0.564068	0.505408	-0.0817495	-0.118702	-0.122397	-0.100842	327.231	55.1816	0.185587	0.428833	2.43868	2.79812	2.53765	197.118	201.588	199.164	-0.105769	-0.114391	-0.0946829	-0.0866765	24.2206	71.5125	106.274	69.4692	103.401	0.917865	58.416	41.9527	50.3911	50.5795	46.7493	46.293	49.2794	48.197	4.85195	3.67678	2.0745	76.5294
9	1	1	BBH-acim9/IP3251	2015-08-03 10:52:39	0.566535	0.568568	0.531975	0.648341	0.63172	0.701925	0.367308	0.359176	0.373406	-0.111057	-0.0861167	-0.0940246	-0.0982827	409.875	77.3351	0.210592	0.469198	1.86483	1.56646	1.53015	196.966	229.292	244.033	-0.0471852	-0.0557014	-0.0490101	-0.044752	25.4959	52.2438	69.0973	51.6362	72.7988	0.795424	45.9982	42.4056	52.7677	53.2941	45.8304	51.684	46.8887	52.7224	4.29412	3.19929	2.1719	53.5246
9	1	2	BBH-acim9/IP3251	2015-12-11 15:01:03	0.562277	0.587687	0.602934	0.706253	0.74922	0.641772	0.39711	0.440307	0.386946	-0.115802	-0.104244	-0.133311	-0.0872116	340.188	46.2229	0.265891	0.468484	1.49384	2.21239	1.70354	265.832	199.018	227.142	-0.044022	-0.0494967	-0.0554502	-0.0361141	23.2016	57.4945	68.216	57.4944	73.7991	0.861912		28.8371	47.6509	46.5731	47.0771	53.7819	48.7295	50.3175	3.92507	3.01439	1.90988	62.9398
11	0	1	BBH-acim11/iP1581	2015-09-03 11:23:26	0.899453	0.85983	0.874239	0.771728	0.828238	0.761024	0.694134	0.712144	0.665317	-0.112543	-0.110696	-0.0922194	-0.107616	365.328	43.9783	0.177354	0.363431	3.54691	3.18864	3.21298	195.701	223.338	207.072	-0.0811336	-0.104537	-0.0829812	-0.0774384	29.0085	59.2099	87.0731	63.4391	85.3987	0.953285	55.7634	43.9249	48.9995	48.5322	48.5666	61.8034	49.6056	55.0323	4.63708	3.29193	1.88963	61.0798
11	0	2	BBH-acim11/iP1581	2016-01-14 11:32:31	0.873421	0.88577	0.873421	0.904561	0.874522	0.954048	0.790062	0.774625	0.833285	-0.0928353	-0.0952988	-0.100226	-0.110696	377.741	43.7463	0.256395	0.386485	3.64632	3.50062	3.4837	216.674	221.282	239.196	-0.0928353	-0.106385	-0.0811336	-0.0916035	32.2345	60.1983	94.8084	63.326	94.8081	0.998191	65.7084	63.7322	53.8333	50.5804	55.9529	57.0901	55.8433	54.1844	4.68339	3.17372	1.91987	61.2235
13	1	1	BBH-acim13/IP276	2015-08-21 16:35:38	0.604203	0.551718	0.588766	1.33725	1.43648	1.31987	0.807969	0.792532	0.777095	-0.0866765	-0.121781	-0.0934511	-0.0866765	344.073	46.8277	0.220168	0.46882	3.74312	3.40686	3.38738	215.855	232.628	229.409	-0.0971464	-0.100842	-0.107616	-0.0983781	23.6341	71.625	94.4835	71.6249	94.4839	0.838835	58.2063	55.6169	47.1181	55.6084	45.8671	48.4809	47.546	51.5715	6.29451	4.80685	2.23836	72.8852
13	1	2	BBH-acim13/IP276	2016-01-15 17:33:24	0.607291	0.601116	0.604203	1.01017	0.994864	1.03577	0.613465	0.598029	0.625815	-0.0902486	-0.11242	-0.129049	-0.088401	351.718	45.07	0.337084	0.674398	3.33005	3.6395	4.16309	184.221	164.316	150.324	-0.114884	-0.0988708	-0.119195	-0.098255	27.8227	74.1225	99.4322	73.0882	99.4334	0.905447	36.0782	36.755	47.8292	56.6171	51.185	55.8214	48.8272	55.3824	4.6276	3.34008	2.18601	72.6816
14	0	1	BBH-acim14/ip3036	2015-08-05 14:32:57	0.639016	0.661886	0.644098	1.08748	0.988483	1.03551	0.694919	0.654263	0.666968	-0.0975528	-0.125535	-0.0939029	-0.101811	323.649	33.6185	0.405766	1.04229	3.74724	4.07713	3.19568	185.448	160.471	208.709	-0.0683542	-0.0853867	-0.0963362	-0.0476718	30.8869	87.0733	116.479	83.7878	116.478	0.889548	42.7721	39.2118	49.5391	52.5409	48.3163	50.8076	49.6008	53.1072	4.88678	3.3774	2.10413	85.0814
14	0	2	BBH-acim14/ip3036	2015-12-10 14:11:45	0.585802	0.588375	0.560076	1.00439	1.02623	1.02297	0.588375	0.603811	0.572939	-0.0946829	-0.145185	-0.108232	-0.12055	339.575	62.3503	0.346964	0.840424	3.04771	4.24324	3.40817	193.055	142.299	168.107	-0.0879082	-0.0903718	-0.0971464	-0.0749748	28.6158	84.0174	116.478	82.1117	110.182	1.01549	51.7501	43.1797	46.9013	46.6783	57.2782	55.6539	53.1059	50.9565	6.09121	4.34816	2.12885	78.1381
15	0	1	BBH-acim15/IPRH9	2015-08-25 13:07:14	0.639293	0.620997	0.610833	0.926863	0.934529	0.960064	0.592537	0.58034	0.586439	-0.0908638	-0.0902555	-0.0780891	-0.0957303	391.782	58.6314	0.234279	0.581846	2.99716	2.44219	2.33115	197.7	237.631	251.566	-0.101814	-0.116413	-0.117022	-0.0999886	21.2485	60.7299	80.0195	59.8495	86.1753	0.762584	49.41	27.6431	57.564	64.2239	52.9639	48.5869	55.6849	57.4794	4.09757	3.2269	2.11908	60.6502
15	0	2	BBH-acim15/IPRH9	2016-01-15 13:32:49	0.586297	0.61717	0.577034	0.836758	0.77489	0.871591	0.490588	0.478239	0.502938	-0.108011	-0.112543	-0.101442	-0.0989783	356.89	67.3866	0.167474	0.464418	2.80273	3.13093	2.4822	175.039	152.747	202.618	-0.126076	-0.113159	-0.123613	-0.0924092	27.2489	60.0357	75.3527	60.0356	76.7742	0.761193	56.2644	24.6411	47.6586	54.0314	53.612	46.2778	54.4978	50.3213	4.3405	3.15776	2.00493	62.3981
16	1	1	BBH-acim16/IP2934	2015-08-05 18:33:25	0.530107	0.533194	0.527019	1.81536	1.84539	1.89044	0.962337	0.983948	0.996298	-0.0746595	-0.101347	-0.0818445	-0.0910824	329.109	39.8885	0.368371	0.745993	6.10374	6.45099	8.87011	157.664	152.527	112.321	-0.133166	-0.137272	-0.152668	-0.124955	29.4035	67.1202	78.0781	61.7072	86.9511	0.854638	91.2063	78.8351	50.8111	62.1068	57.1328	46.5574	54.0605	53.6986	5.36893	3.79028	2.14042	64.0887
16	1	2	BBH-acim16/IP2934	2015-12-17 10:52:34	0.550725	0.485685	0.518205	1.68645	1.9123	1.83151	0.928773	0.928773	0.949099	-0.0671376	-0.0951196	-0.0713957	-0.0847784	360.808	72.681	0.29842	0.689778	5.70219	6.92602	6.70752	162.88	134.099	141.498	-0.127968	-0.124926	-0.135268	-0.128576	27.4432	59.1199	77.8656	62.6987	77.7429	0.881673	91.1857	67.6927	58.7571	52.4303	66.6587	61.9248	62.4816	58.2323	4.82673	3.50212	2.09245	63.2446
17	1	1	BBH-acim17/iP158	2015-08-07 14:24:40	0.560076	0.518913	0.529204	1.09187	1.11403	1.08264	0.611529	0.578084	0.572939	-0.0700478	-0.115007	-0.100226	-0.0983781	428.592	131.988	0.259689	0.611477	2.92556	2.60325	3.1239	209.03	222.062	183.405	-0.134715	-0.129172	-0.129172	-0.110696	22.537	57.9678	79.9363	72.186	83.1994	0.808846	25.5864	39.2602	45.0958	50.9254	48.7399	57.342	48.173	54.3375	4.77276	3.69712	1.75965	65.8734
17	1	2	BBH-acim17/iP158	2016-01-28 16:58:02	0.612043	0.583744	0.632625	1.18915	1.31732	1.15453	0.727813	0.768976	0.730386	-0.064505	-0.101458	-0.0651208	-0.08914	473.132	155.39	0.317323	0.819845	3.92606	4.00569	4.47843	185.38	191.971	163.09	-0.113775	-0.12055	-0.109464	-0.107616	28.0659	61.0449	79.5417	61.8813	72.6843	0.853338	48.8223	35.2016	65.5684	60.7513	53.1282	49.2413	58.5815	56.2253	4.71291	3.39019	1.87894	67.7604
18	0	1	BBH-acim18/iP312	2015-08-05 16:32:27	0.426254	0.473999	0.45095	0.895714	0.906218	0.905076	0.381801	0.429547	0.408144	-0.0959146	-0.0928353	-0.0811336	-0.0848289	376.646	91.5831	0.356844	0.893684	1.90666	2.02554	1.88093	200.246	212.065	216.991	-0.0651208	-0.104537	-0.0620414	-0.0638891	24.9037	63.7644	73.5748	61.7078	73.5742	0.852956	57.1293	53.905	48.4816	53.9337	46.5084	46.2018	48.03	50.5578	5.16823	3.88114	1.83365	65.213
18	0	2	BBH-acim18/iP312	2015-12-11 13:38:49	0.446878	0.426297	0.418579	1.02303	1.07242	1.11063	0.457169	0.457169	0.464887	-0.0848289	-0.0928353	-0.0657367	-0.0706637	387.292	84.1019	0.406245	0.9034	3.13453	2.99205	2.9807	145.849	152.795	155.966	-0.0903718	-0.0768225	-0.074359	-0.0595779	29.6844	58.4706	77.2258	59.3176	74.4173	0.907738	57.3437	40.5052	44.7647	62.5749	45.5073	49.9561	45.6741	56.0016	5.20714	3.66143	2.01052	60.0924
19	0	1	BBH-acim19/IP1479	2015-11-30 16:51:43	0.421054	0.458928	0.429288	0.808371	0.834949	0.804375	0.340368	0.383181	0.345308	-0.0965305	-0.0977623	-0.105769	-0.107616	339.395	75.6589	0.190527	0.480282	1.41447	2.26947	1.53127	240.633	168.842	225.505	-0.0657367	-0.0903718	-0.0447969	-0.0651208	21.8191	63.6987		65.7539		0.84474	34.607	29.4965	53.5956		51.2913		52.0561		3.96837	3.10251	1.76946	62.2488
19	0	2	BBH-acim19/IP1479	2016-04-27 11:41:04	0.59352	0.54464	0.518913	0.700913	0.754372	0.816561	0.416006	0.410861	0.423724	-0.08	-0.09	-0.07	-0.07	360.78	69.677	0.157593	0.384838	1.35415	1.57972	1.68887	307.209	260.084	250.892	-0.09	-0.08	-0.07	-0.06	22.0279	65.9627	83.5287	67.9453	83.5286	0.860143	39.1163	23.593	54.0833	49.1711	48.3994	50.3317	51.5489	49.537	4.16063	3.24413	1.81982	65.05
20	1	1	BBH-acim20/IP3034	2015-11-13 17:10:19										-0.16155	-0.122135	-0.152517	-0.108175	322.478	36.5966	0.244869	0.450706							-0.100785	-0.0810774	-0.0933945	-0.073687	33.9302	87.0729	103.401	93.7702	100.68	0.896795	35.5867	33.583	44.7166	57.2584	50.3802	53.1578	45.7933	54.6934	3.83424	2.53327	1.9099	81.5674
20	1	2	BBH-acim20/IP3034	2016-04-14 14:09:44	0.657306	0.709791	0.703616	0.967121	0.886909	0.921019	0.635694	0.62952	0.648044	-0.108848	-0.132867	-0.0977623	-0.103921	293.32	62.7924	0.216875	0.427443	4.17894	3.8149	4.26009	152.118	165.016	152.12	-0.0682002	-0.0952988	-0.0657367	-0.0497239	27.8565	79.7845	97.0655	81.3804	97.0648	0.926975	31.6351	26.4451	52.2194	58.4051	46.5733	49.7337	49.746	53.5674	3.94733	2.84774	1.85361	77.6716
21	1	1	BBH-acim21/IP1782	2015-08-10 11:30:07	1.03952	1.02717	1.01482	0.845561	0.891795	0.805295	0.878978	0.916026	0.817231	-0.0663526	-0.0872924	-0.094067	-0.0823654	357.485	55.8416	0.241575	0.549509	5.15651	5.80183	4.47425	170.46	157.886	182.652	-0.101458	-0.113775	-0.110696	-0.0928353	24.1385	72.7981	83.1977	71.5212	86.739	0.835762	52.7961	65.8006	50.0569	57.4576	55.6436	66.3618	52.8478	62.4884	4.92082	3.73301	1.91475	74.3429
21	1	2	BBH-acim21/IP1782	2015-12-21 13:06:29	0.767833	0.786357	0.857367	0.86329	0.831175	0.787542	0.662863	0.653601	0.675212	-0.0571144	-0.098994	-0.0885241	-0.0983781	343.89	65.642	0.206994	0.603759	4.07403	3.17985	3.49066	162.704	205.545	193.434	-0.0780542	-0.108848	-0.0959146	-0.0983781	19.9722	80.3263	93.5388	81.9331	94.8946	0.937013	36.9815	44.3597	53.5791	49.2643	52.485	47.9483	53.8391	49.0008	4.90109	3.92223	2.05956	76.9822
22	0	1	BBH-acim22/IP4223	2015-09-28 13:02:28	0.658113	0.701338	0.640102	1.22988	1.15408	1.287	0.809401	0.809401	0.823809							0.175707	0.394719	3.95017	3.95735	3.6343	204.903	204.531	226.676					19.0161	61.0889		61.5845		1.00037	54.1498	47.4398	46.248		46.1399		44.9869		4.80541	3.89161	1.79242	59.9539
22	0	2	BBH-acim22/IP4223	2016-02-04 13:44:03	0.570242	0.585679	0.542456	1.05956	0.936743	1.06261	0.604203	0.548631	0.576417	-0.100103	-0.113036	-0.0951756	-0.0877851	336.774	45.3173	0.193821	0.394515	3.07156	2.95877	2.57911	196.709	185.425	223.494	-0.0877851	-0.0760834	-0.10503	-0.0563754	30.3758	59.1202	76.9197	60.7396	78.3986	0.945923	64.1411	90.5296	45.5976	48.1452	46.0362	47.7098	45.1776	48.3574	5.37951	3.74544	2.20245	60.9368
23	1	1	BBH-acim23/IP1091	2015-08-10 16:13:16	0.953692	0.932081	0.969129	0.685985	0.682016	0.690987	0.654218	0.635694	0.669655	-0.124955	-0.158827	-0.131113	-0.135219	279.6	46.0255	0.511486	0.931241	3.23179	3.46737	3.27951	202.432	183.336	204.193	-0.0859502	-0.0992938	-0.073633	-0.0777387	27.4064	103.746	113.865	103.747	111.018	0.821601	25.9916	32.9612	48.1442	46.8961	57.286	52.0868	53.4425	49.4001	4.11354	2.98617	2.0341	93.2616
23	1	2	BBH-acim23/IP1091	2015-12-18 12:16:53	0.899453	0.892249	0.863432	0.703647	0.677032	0.666253	0.632898	0.604081	0.575264	-0.104426	-0.12906	-0.108532	-0.12906	285.939	45.9163	0.238282	0.655208	3.25757	3.76745	3.22566	194.285	160.342	178.34	-0.1034	-0.0828709	-0.0756859	-0.0777387	31.4895	94.7421	101.918	92.7689	103.463	0.933525	33.8772	26.4607	57.2954	55.7296	46.1352	48.5108	51.2739	51.6185	4.042	2.76919	1.86975	83.9355
26	1	1	BBH-acim26/iP2064	2015-11-24 15:36:37	0.706086	0.752396	0.792532	0.6502	0.589663	0.579279	0.459097	0.443661	0.459097	-0.111312	-0.113036	-0.0872924	-0.102073	340.63	69.2502	0.239928	0.338731	2.55445	3.05433	2.20069	179.725	145.256	208.615	-0.0478763	-0.0569913	-0.0484922	-0.0564986	20.0244	69.3866		66.2796		0.769444	20.1299	28.0596	47.7109		47.0884		48.193		3.70303	2.96152	2.14334	70.5149
26	1	2	BBH-acim26/iP2064	2016-04-14 12:43:49																0.259689	0.46388											20.8839	69.8026		65.6292		0.870616	28.9873	26.1614	56.6269		47.9689		52		3.13235	2.4782	1.81272
27	0	1	bbh-acim27	2015-08-19 09:42:59	0.779641	0.788789	0.785739	0.784886	0.787381	0.782675	0.611929	0.621077	0.614979	-0.135393	-0.10376	-0.152912	-0.106193	357.961	68.5756	0.39	0.8	2.59379	2.45257	2.44597	235.921	253.236	251.425	-0.0855106	-0.0660443	-0.079914	-0.0678693	30.5958	65.1706	89.6205	64.2263	93.3555	0.869338	59.212	51.2981	51.3925	58.5599	48.4957	65.5288	49.2841		4.9092	3.40719	1.91576	62.7885
28	1	1	BBH-acim28/IP1462	2015-08-25 17:10:01	0.63463	0.598615	0.619195	0.918931	0.995703	1.02077	0.583181	0.596043	0.632057	-0.089635	-0.110699	-0.0877874	-0.101337	318.815	64.3556	0.23661	0.450124	1.96971	1.95228	2.46975	296.075	305.307	255.92	-0.113039	-0.0946853	-0.115503	-0.0877874	27.5746	77.2596	109.408	81.4741	109.407	0.745258	27.4499	20.8791	58.0525	63.9529	47.3482	55.0027	53.7082	59.7375	4.27001	3.09257	1.84005	72.5465
28	1	2	BBH-acim28/IP1462	2016-01-04 20:18:16	0.582592	0.588766	0.551718	1.27027	1.18878	1.25741	0.740047	0.699911	0.693737	-0.0920962	-0.093328	-0.0976391	-0.0822422	361.031	77.1835	0.215228	0.542688	5.22384	5.37945	3.75218	141.667	130.108	184.889	-0.111188	-0.0871692	-0.0779311	-0.0902486	29.4484	70.5834	105.054	67.4227	100.385	0.946488	44.9118	32.8148	47.8718	57.9396	45.7332	52.3034	48.6003	54.6625	5.24224	3.69848	1.91439	74.1311
29	0	1	BBH-acim29/ipRH41	2015-08-07 17:26:37	0.699911	0.740047	0.706086	0.942656	0.84147	0.864453	0.659776	0.622727	0.610378	-0.0871692	-0.119811	-0.0847057	-0.106877	335.524	55.3062	0.22	0.52	3.66889	3.61861	3.14557	179.83	172.09	194.044	-0.113036	-0.116115	-0.103798	-0.103798	30.9839	79.2994	79.2993	76.5652	74.0125	0.935271	55.0051	52.8711	62.0486	59.3866	54.4078	48.8402	59.466		4.79625	3.31019	2.04101	77.6716
30	1	1	BBH-acim30/IP1285	2015-08-28 15:47:31	0.682085	0.694436	0.694436	1.27614	1.26234	1.23121	0.870436	0.876611	0.854997	-0.0780602	-0.110088	-0.0663576	-0.0983856	344.029	55.3304	0.14536	0.220694	3.52754	4.72012	3.58105	246.754	185.718	238.756	-0.095306	-0.112552	-0.112552	-0.0965379	21.8926	77.2596	95.3422	80.0192	97.4142	0.927202	64.1119	50.3327	52.1044	60.6074	53.7914	62.9239	51.8604	60.6736	4.7638	3.72088	2.03303	84.1164
30	1	2	BBH-acim30/IP1285	2016-01-14 10:39:47	0.758451	0.743209	0.717805	1.34164	1.42385	1.36807	1.01757	1.05822	0.982005	-0.0786953	-0.092078	-0.0574047	-0.0817369	346.129	50.4948	0.256132	0.564018	8.89155	8.56059	6.85304	114.442	123.615	143.295	-0.109111	-0.121277	-0.114585	-0.106069	32.7494	82.6456	90.5938	81.2681	85.0185	0.81886	89.7592	82.5623	59.6466	63.4452	51.0367	55.9979	56.3945	60.2228	4.65367	3.12962	1.86044	87.0667
32	0	1	BBH-acim32/IP845	2015-11-04 13:26:34	0.545543	0.576417	0.579504	1.41878	1.47669	1.49014	0.774008	0.851192	0.863541	-0.101347	-0.0951881	-0.0859502	-0.066448	337.111	72.1836	0.544593	0.992906	4.51186	5.62331	5.61532	171.55	151.368	153.783	-0.156774	-0.172171	-0.170118	-0.182435	18.8388	73.6799	92.6525	71.7032	92.4796	0.838509	53.339	52.1024	46.6101	48.8072	55.7614	49.344	51.163	47.2923	4.84142	3.92936	1.99716	71.8785
32	0	2	BBH-acim32/IP845	2016-04-08 13:19:26										-0.0318017	-0.0490365	-0.0713404	-0.0520779	395.353	95.0392	0.360138	0.835072							-0.152445	-0.157514	-0.158528	-0.146362	24.1172	64.8446	76.5164	63.7637	81.4011	0.763776	39.8289	29.7146	47.7519	48.1849	57.5543	46.9279	52.7284	45.7077	4.25593	3.22952	1.77045	62.9398
34	1	1	BBH-acim34/IP3020	2015-08-14 11:03:18	0.855291	0.955922	0.70892	0.597117	0.508739	0.608566	0.510709	0.486314	0.431425	-0.110935	-0.110327	-0.142567	-0.099986	297.72		0.221815	0.477709	2.16045	2.77728	1.76595	236.39	175.105	244.302	-0.0896448	-0.0567964	-0.0914697	-0.0574047	24.654	82.6458	94.8072	81.2678	99.4327	0.927098	42.3411	54.4885	58.1529	52.5584	46.2447	49.1639	51.8835		4.34064	3.2705	1.91923	72.7577
34	1	2	BBH-acim34/IP3020	2015-12-30 13:26:12	0.770498	0.763294	0.727273	0.602622	0.570557	0.633486	0.464319	0.435503	0.460717	-0.105247	-0.124749	-0.114485	-0.102168			0.182294	0.395391	3.47435	3.07463	2.8945	133.642	141.644	159.17	-0.0600841	-0.0611105	-0.0806128	-0.0528991	21.1716	82.646	97.2907	77.399	102.155	0.930726	79.696	58.5628	46.9027	56.757	46.1236	51.3774	45.8119	56.818	4.11911	3.24703	1.9206	80.3086
35	0	1	bbh-ACIM35	2015-08-10 12:47:35	0.748844	0.741729	0.773749	0.838464	0.793744	0.793083	0.627879	0.588743	0.613647	-0.114123	-0.128317	-0.145551	-0.14251	255.972	19.5623	0.291914	0.729809	2.99666	3.35916	2.92558	209.526	175.265	209.753	-0.0735708	-0.0908056	-0.117165	-0.0806675	28.7779	100.679	105.016	100.68	105.017	0.899621	49.0558	35.9002	51.8596	48.5577	49.326	50.5405	50.9928	49.9762	3.9389	2.80537	1.79096	95.6777
35	0	2	bbh-ACIM35	2015-12-18 13:42:53	0.653601	0.684475	0.690649	0.730754	0.702304	0.704965	0.477622	0.480709	0.486884	-0.110585	-0.133166	-0.152668	-0.135219	294.823	28.5993	0.230048	0.674398	2.69493	2.47056	2.67777	177.229	194.575	181.824	-0.0715801	-0.0643951	-0.0849238	-0.0685009	29.2923	86.0463	107.557	82.162	104.934	0.772169	57.5115	31.9992	62.7657	66.1436	60.5293	61.9212	61.5157	63.6186	3.59116	2.53923	1.87306	82.082
36	1	1	BBH-acim36/iP1367	2015-11-24 11:15:47	0.539369	0.520845	0.517757	1.29765	1.29638	1.28622	0.699911	0.675212	0.66595	-0.0583462	-0.107	-0.084213	-0.119934	366.03	48.5296	0.2	0.47	4.60495	4.10836	3.76673	151.991	164.351	176.798	-0.113775	-0.124861	-0.125477	-0.100842	25.7856	57.4189	85.399	63.9518	87.073	0.88763	83.5592	82.6576	54.0487	49.6124	52.3248	51.4447	52.6889		4.86696	3.61198	1.90096	59.6789
37	0	1	BBH-acim37/iP1327	2015-08-17 11:23:32	0.798595	0.91026	0.827411	0.936852	0.861497	0.943405	0.748165	0.784186	0.780584	-0.0669684	-0.0835971	-0.0731272	-0.0762066	393.623	62.2488	0.302503	0.716947	3.99206	4.5219	4.25675	187.413	173.42	183.375	-0.118086	-0.132867	-0.119934	-0.103305	35.5437	51.0424	62.7186	53.5022	67.9455	0.836428	66.0894	40.019	55.7228	46.1424	46.3965	52.5004	51.6497	49.4715	5.53512	3.56774	2.13224	53.6495
37	0	2	BBH-acim37/iP1327	2016-01-07 12:25:42	0.895851	0.84182	0.870615	0.851228	0.914421	0.747623	0.762574	0.769778	0.650893	-0.079286	-0.106385	-0.0799019	-0.101458	350.885	55.2811	0.234988	0.804224	5.05245	4.73097	3.87309	150.931	162.71	168.055	-0.11747	-0.127324	-0.106385	-0.112543	24.2336	53.8854	68.3188	55.4475	68.3189	0.861989	52.8811	42.7458	61.8804	52.5797	63.3468	51.9895	62.5265	51.6688	4.65642	3.528	2.19538	61.0798
38	1	1	BBH-acim38/ip1496	2015-08-12 11:48:44	0.598817	0.535004	0.549413	1.09625	1.21162	1.16111	0.656454	0.64822	0.637928	-0.0769796	-0.103259	-0.105723	-0.115577	324.711	60.1755	0.307973	0.664173	3.54052	2.73895	2.84546	185.412	236.668	224.191	-0.11065	-0.132823	-0.137751	-0.116399	22.3157	60.7298	93.8546	67.6993	82.5927	0.755022	70.6423	40.5099	65.4495	58.6468	58.8031	58.5301	63.0525	59.4231	5.06321	3.93332	2.16498	63.3604
38	1	2	BBH-acim38/ip1496	2016-01-14 15:05:45	0.635694	0.638782	0.595559	1.19427	1.1305	1.26438	0.759189	0.72214	0.753014	-0.0939564	-0.113459	-0.137067	-0.131934	279.661	35.441	0.152765	0.401406	4.16918	3.15111	3.75199	182.095	229.17	200.697	-0.145278	-0.147331	-0.135014	-0.125776	29.671	65.7536	99.4328	69.0967	104.531	0.869866	74.968	58.1622	66.003	56.0649	57.2044	54.5594	63.2785	55.3719	4.34395	3.05506	2.03086	65.213
39	1	1	BBH-acim39/ip2386	2015-08-31 11:33:44	0.77618	0.758171	0.778752	1.06629	1.10519	1.06277	0.827633	0.837924	0.827633	-0.0558827	-0.0952988	-0.0601938	-0.0768225	412.853	54.3529	0.25	0.52	3.65442	3.0564	4.0063	226.474	274.154	206.583	-0.0983781	-0.0879082	-0.0946829	-0.0885241	26.3213	55.8451	90.5933	58.2388	90.5935	0.776793	58.6467	77.9165	64.4471	67.0533	57.3851	61.5695	60.6353		4.36727	3.21775	1.97133	57.5664
40	1	1	BBH-acim40/IP1418	2015-08-12 12:55:11	0.594135	0.586416	0.658462	0.900391	1.01316	0.886676	0.534954	0.594135	0.583843	-0.0833852	-0.0786761	-0.082564	-0.0833852	325.03	46.0066	0.26954	0.653882	2.24247	3.4357	2.63681	238.556	172.93	221.42	-0.121983	-0.11132	-0.108843	-0.0973461	24.8151	67.8951	97.4142	68.9396	93.3558	0.850513	31.8877	34.6482	54.1973	69.2415	46.7044	57.3501	50.1403	65.1712	4.66418	3.50676	2.08212	69.4484
40	1	2	BBH-acim40/IP1418	2015-12-17 14:13:57	0.596093	0.598666	0.655264	0.818733	0.780836	0.784062	0.488041	0.46746	0.513768	-0.0797916	-0.097241	-0.102373	-0.0962145	325.127		0.16418	0.531496	2.66369	2.72226	2.71947	183.22	171.718	188.922	-0.120849	-0.131113	-0.133166	-0.109558	22.7882	77.3599	98.949	78.793	88.6415	0.860767	46.2171	45.655	53.8961	50.6974	50.371	51.9885	52.3846	50.6145	4.75451	3.67105	1.93031	84.2071
41	0	1	BBH-acim41/IP1755	2015-08-17 12:54:11	0.761659	0.798707	0.761659	0.943251	0.876306	0.931091	0.718436	0.699911	0.709173	-0.093328	-0.100103	-0.101334	-0.0871692	385.477	78.1626	0.243222	0.598253	3.10621	3.23326	3.41342	231.29	216.472	207.76	-0.0576071	-0.0766993	-0.0908645	-0.0600706	33.8957	60.0095	90.5937	60.8317	90.5946	0.863717	45.7478	44.0914	48.8458	61.8981	57.0735	61.069	53.0042	60.8748	4.3686	2.88783	2.03516	60.0924
41	0	2	BBH-acim41/IP1755	2015-12-30 15:12:04	0.628852	0.62377	0.644098	0.886859	0.885937	0.893482	0.557703	0.552621	0.575491	-0.101811	-0.106677	-0.107286	-0.0878199	369.618	65.2999	0.347214	1.16855	3.16089	3.69581	3.32058	176.439	149.526	173.31	-0.092078	-0.0823452	-0.0951196	-0.078087	31.4448	69.4695	84.5893	67.5398	82.751	0.862155	43.1609	51.4378	57.6084	48.8206	57.5335	50.8151	58.246	50.0543	4.4536	3.05317	2.14794	62.1002
42	1	1	BBH-acim42/IP2147	2015-08-24 12:39:39	0.851809	0.864159	0.854897	0.72454	0.671314	0.682198	0.61717	0.580122	0.583209	-0.163959	-0.108848	-0.161906	-0.11469	355.196	35.0593	0.412832	0.690861	2.7754	2.51382	2.56847	222.372	230.773	227.065	-0.097241	-0.0620414	-0.0992938	-0.0951881	25.32	75.0163	88.8144	76.1889	87.0735	0.912828	59.1677	53.6486	48.6536	58.1536	53.3864	46.9789	51.4491	53.4272	5.24737	3.91874	2.09616	70.7065
42	1	2	BBH-acim42/IP2147	2016-01-29 13:46:15	0.920763	0.902755	0.879601	0.698242	0.709321	0.678271	0.642915	0.640343	0.596607	-0.133987	-0.119617	-0.147331	-0.111406	313.741	39.5378	0.290976	0.598253	2.56913	2.6863	2.85663	250.246	238.374	208.85	-0.0980621	-0.0990885	-0.120644	-0.101141	26.935	72.9668	86.377	72.9669	84.456	0.935311	66.9114	61.8229	49.5686	48.9087	52.3261	53.714	51.1055	51.28	5.37803	3.92946	2.14795	74.1311
43	0	1	BBH-acim43/IP188	2015-09-18 12:36:05	0.90059	0.857367	0.919114	0.640044	0.686715	0.660735	0.576417	0.588766	0.607291	-0.0970232	-0.101334	-0.129185	-0.121658	337.269	68.1941	0.149395	0.38011	2.96467	3.01652	3.55251	194.429	195.181	170.947	-0.068077	-0.0668453	-0.065921	-0.0927121	31.1849	85.3987	66.2794	87.0735	74.0121	0.84672	73.9237	63.5904	46.7829	54.3581	49.3328	48.2246	47.6302	50.7354	4.268	2.93703	2.04115	86.1589
43	0	2	BBH-acim43/IP188	2016-02-04 14:19:33	1.14385	1.07474	1.09942	0.702204	0.710614	0.681189	0.803219	0.763725	0.748915	-0.137736	-0.112281	-0.106533	-0.117208	289.06	70.2236	0.182294	0.555036	4.36208	4.81702	5.17959	184.137	158.547	144.589	-0.0671179	-0.0802562	-0.0523372	-0.0860042	25.1349	92.5147	63.4391	92.5152	66.2796	0.865127	67.3367	88.8099	46.0333	55.8181	50.121	53.3736	48.3189	53.224	4.36419	3.26725	1.94114	90.3472
44	1	1	BBH-acim95/IP2856	2015-08-11 13:17:17	0.791202	0.866829	0.830816	1.1502	1.08724	1.08236	0.910044	0.942455	0.89924	-0.0583477	-0.0983807	-0.0934021	-0.116857	359.784	60.6268	0.287652	0.569497	5.65763	5.37546	4.8414	160.853	175.326	185.74	-0.1224	-0.123016	-0.154993	-0.1224	26.2663	72.2506	87.0292	69.6232	95.732	0.96213	63.1232	54.8911	44.5121	54.218	48.233	60.6167	45.7984	58.56	5.21477	3.84504	1.97188	68.2343
44	1	2	BBH-acim95/IP2856	2016-01-21 17:49:34	0.743249	0.684078	0.722668	1.09346	1.21813	1.13884	0.812711	0.833293	0.823002	-0.0962145	-0.162933	-0.0880031	-0.150615	340.184	58.3113	0.435886	0.616622	4.37904	4.72353	4.6221	185.591	176.413	178.058	-0.141378	-0.127007	-0.154721	-0.140351	30.827	73.8993	94.6274	74.5206	101.725	0.856287	51.3407	44.5199	62.7068	56.6698	52.9626	54.3695	55.9471	54.3051	5.6601	3.91526	2.03028	76.5294
45	1	1	BBH-acim45/IP2168	2015-08-28 14:38:49	1.05802	1.07963	0.985969	0.601638	0.719722	0.744248	0.636542	0.777033	0.733805	-0.0928423	-0.0879149	-0.12379	-0.095306	388.487	124.783	0.158945	0.212049	1.95656	2.71265	2.16225	325.337	286.448	339.372	-0.10824	-0.0700532	-0.125432	-0.0719009	30.064	54.337	75.353	55.8057	75.3531	0.910105	40.6161	36.5268	60.7945	61.0214	64.498	57.2229	63.4254	59.4902	3.98158	2.78456	1.94871	54.5112
45	1	2	BBH-acim45/IP2168	2016-01-15 12:10:30	0.982412	0.879521	1.01945	0.610393	0.564815	0.563993	0.599658	0.496767	0.574964	-0.106261	-0.0964074	-0.113652	-0.104414	330.259	23.0494	0.136683	0.513877	3.173	2.79464	2.8767	188.988	177.757	199.869	-0.0557595	-0.0742358	-0.0914803	-0.0508325	29.8906	60.4205	63.3428	64.5169	76.011	0.783246	47.818	61.0882	61.3577	55.7518	59.6208	53.2542	60.6124	54.9043	4.42449	3.10198	2.13981	58.8688
47	1	1	BBH-acim47/ip1673	2015-08-18 16:25:13	0.669038	0.786357	0.699911	1.10614	0.937182	1.04411	0.740047	0.73696	0.730785	-0.104726	-0.147426	-0.0932303	-0.153995	365.81	63.0885	0.234988	0.412832	4.70578	4.15576	4.08444	157.263	177.335	178.919	-0.0636691	-0.117865	-0.0718805	-0.112117	27.557	54.7875	103.272	54.7877	88.8145	0.930488	43.9962	37.8949	45.956	44.8017	47.0331	44.8366	47.1515	46.0786	4.44244	3.21824	1.90918	55.2442
47	1	2	BBH-acim47/ip1673	2016-01-07 15:20:27	0.601116	0.585679	0.622727	0.840783	0.847129	0.890928	0.505408	0.496146	0.554806	-0.093328	-0.0890168	-0.101334	-0.0779311	380.159	65.2617	0.136683	0.501529	3.07378	2.8587	2.90636	164.426	173.556	190.894	-0.0613024	-0.0600706	-0.0656135	-0.0699247	22.5325	56.047	79.9362	56.6989	88.9731	0.910105	41.3238	35.7867	49.5174	57.5288	45.8812	58.7908	47.5673	57.4658	4.48147	3.47169	1.9056	56.9365
48	0	1	BBH-acim48/IP2911	2015-08-24 14:23:25	0.529204	0.536922	0.588375	1.33544	1.21562	1.10931	0.706718	0.652692	0.652692	-0.0695813	-0.0942157	-0.0523372	-0.0835408	324.429	54.5662	0.259689	0.660353	5.55811	4.66391	4.5167	127.151	139.945	144.506	-0.102427	-0.104891	-0.109817	-0.0983214	21.6071	56.6216	92.6537	63.6993	94.8094	0.76635	51.4522	54.9239	46.5164	61.6565	55.4054	60.5315	51.6365	62.1928	4.54554	3.56338	1.8391	61.6588
48	0	2	BBH-acim48/IP2911	2016-01-15 15:42:43	0.537436	0.540009	0.522	1.31115	1.20486	1.27599	0.704659	0.650633	0.666069	-0.0514484	-0.0964074	-0.073004	-0.0803946	332.82	62.2278	0.216875	0.761036	4.59593	4.41042	5.27412	153.322	147.522	126.29	-0.10503	-0.108725	-0.106261	-0.107493	21.0156	54.131	88.5747	49.4743	83.654	0.772401	62.5199	44.7561	58.6674	53.5292	58.3532	61.2423	58.5464	58.2396	4.8129	3.80145	1.76	63.6186
49	0	1	bbh-ACIM49	2015-08-12 14:46:21	0.855635	0.859193	0.844961	0.738023	0.801225	0.776822	0.631478	0.688407	0.656385	-0.120069	-0.123719	-0.119461	-0.10486	381.142	60.0998	0.374824	0.720212	2.96318	3.29719	3.17301	213.108	208.786	206.865	-0.0878266	-0.0762679	-0.0890433	-0.0787013	25.381	76.5855	96.0365	72.2466	96.0371	0.77061	45.3246	24.5983	53.6092	60.832	51.9096	55.8786	53.2452	58.3709	4.36765	3.2591	1.80503	73.9245
49	0	2	bbh-ACIM49	2015-10-01 12:53:14	0.727299	0.750453	0.755598	0.681644	0.660613	0.696972	0.495759	0.495759	0.526631	-0.112543	-0.115623	-0.12624	-0.115007	369.998	23.381	0.30415	0.575462	2.3405	2.6308	2.58635	211.817	188.444	203.619	-0.0762066	-0.0669684	-0.0786139	-0.0718955	22.6736	68.6736	89.9003	73.7983	89.8997	0.754701	26.0867	19.234	61.9555	60.7685	66.071	57.6855	64.0271	58.9707	3.68287	2.84783	1.79367	71.0929
50	0	1	BBH-ACIM50/ip2616	2015-08-19 12:45:23	0.524221	0.585966	0.495407	1.06674	0.978925	1.02908	0.55921	0.573617	0.509814	-0.0828602	-0.0996125	-0.105032	-0.0908668	313.945	37.3394	0.225084	0.478649	3.53086	3.74875	2.82772	158.378	153.015	180.291	-0.0717741	-0.0891423	-0.106264	-0.0656152	26.9876	69.9703	97.9593	75.3531	102.04	0.880678	42.6509	62.4102	59.6803	51.0131	52.6303	56.8127	56.7924	54.7323	4.27839	3.12376	2.01852	68.7148
50	0	2	BBH-ACIM50/ip2616	2016-01-21 16:53:28	0.62182	0.606384	0.644974	0.817958	1.01273	0.792583	0.508622	0.614102	0.511195	-0.0990885	-0.112432	-0.132961	-0.0949828	307.274	35.4159	0.253102	0.598614	2.55196	3.3052	2.62118	199.307	185.799	195.025	-0.130908	-0.1073	-0.135014	-0.0919035	26.3664	66.4808	86.739	69.7504	91.0911	0.838448	59.5396	59.2714	65.7368	58.3579	49.4644	49.2554	58.7101	54.9679	5.00164	3.68289	2.16168	72.0776
51	1	1	BBH-acim51/IP4000	2015-08-10 14:37:16	0.712261	0.702999	0.770921	1.14738	1.16688	0.955948	0.817231	0.820318	0.73696	-0.094067	-0.079286	-0.0571144	-0.0638891	313.538	53.8021	0.228402	0.557742	4.97839	5.65307	3.85337	164.156	145.11	191.25	-0.110696	-0.0805177	-0.112543	-0.0854447	23.7759	76.9195	97.0642	76.9195	97.0658	0.772249	79.16	55.0685	51.8829	47.8355	48.1693	48.9594	50.569	48.5566	5.01608	3.82346	1.99882	77.2107
51	1	2	BBH-acim51/IP4000	2015-12-21 17:40:50	0.516855	0.496273	0.501419	1.03982	1.00518	1.03078	0.537436	0.498846	0.516855	-0.079286	-0.0854447	-0.119934	-0.0725113	306.016	48.8389	0.243222	0.637967	3.80428	3.55158	3.43286	141.271	140.457	150.561	-0.0731272	-0.0780542	-0.0965305	-0.0731272	20.5582	75.4285	98.2028	74.212	96.1138	0.864832	65.6478	48.1919	56.5865	50.9164	52.2332	50.8691	53.6688	51.9752	3.59396	2.85511	1.89131	81.3125
52	0	1	bbh-ACIM52	2015-09-15 14:00:21	0.67413	0.659899	0.610089	1.33249	1.44749	1.43154	0.898272	0.955197	0.873368	-0.0693127	-0.122031	-0.114934	-0.11899	331.12	46.0082	0.324443	0.797108	5.3891	5.57581	4.60918	166.683	171.311	189.484	-0.168666	-0.166639	-0.160556	-0.130141	21.883	75.4959	113.399	67.9463	113.398	0.887884	56.3085	54.2731	47.6424	57.1969	57.8537	62.0694	53.3156	59.053	5.10203	3.98556	2.00138	66.4631
52	0	2	bbh-ACIM52	2016-01-21 12:29:25	0.485212	0.542845	0.517631	1.70526	1.37823	1.57758	0.827411	0.748165	0.816605	-0.0589621	-0.108848	-0.0946829	-0.112543	322.091	41.5158	0.20953	0.668224	4.56918	4.57633	4.09381	181.085	163.486	199.473	-0.134715	-0.141489	-0.133483	-0.11747	19.5165	70.3805	116.097	75.1524	116.097	0.790334	66.153	69.6088	61.8845	56.7748	53.5717	49.2944	57.9551	52.643	4.77911	3.84639	2.08063	65.8734
53	1	1	BBH-acim53/IP3888	2015-08-14 15:01:19	0.696941	0.758685	0.727813	0.885568	0.78637	0.8374	0.617189	0.596607	0.609471	-0.108232	-0.112543	-0.116239	-0.110696	345.465	31.9404	0.511169	1.00846	3.36099	3.20758	2.9835	183.633	185.999	204.28	-0.0872924	-0.0829812	-0.0965305	-0.0682002	32.1311	66.7957	103.272	67.7236	103.273	0.932578	81.9537	65.5386	47.9813	49.2251	47.3359	45.8655	48.5039	48.3308	4.95875	3.36545	2.10465	72.0776
53	1	2	BBH-acim53/IP3888	2016-01-08 15:24:54	0.777095	0.752396	0.770921	0.634489	0.630697	0.603528	0.493058	0.474534	0.465272	-0.125419	-0.145948	-0.123777	-0.141842	293.443	5.42031	0.409539	0.930702	3.69347	4.26769	3.88539	133.494	111.192	119.749	-0.0810774	-0.0671179	-0.0818985	-0.0720448	38.4606	91.7828	101.919	88.4462	99.4323	0.932826	75.131	52.8556	50.7874	47.4356	45.6462	47.4915	48.7701	46.4269	4.76284	2.93103	1.87059	94.6182
54	1	1	BBH-acim54/IP974	2015-08-21 15:20:39	0.755904	0.730494	0.781314	1.13782	1.12523	1.10732	0.860086	0.821971	0.865169	-0.116441	-0.115924	-0.116441	-0.11563	307.811	51.4853	0.246515	0.588325	4.77934	5.61741	5.14232	179.959	146.326	168.245	-0.139151	-0.110449	-0.159427	-0.0904875	28.6477	79.9362	111.019	77.3985	97.9833	0.766013	68.8533	47.6029	53.1484	53.2116	46.5876	47.278	50.3983	50.2335	4.26173	3.04084	2.03064	82.9206
54	1	2	BBH-acim54/IP974	2016-01-07 13:42:33											-0.195573		-0.180177	287.979	15.5899	0.457293	0.767598								-0.12167		-0.126802	26.3953	100.172	110.182	102.88	110.182	0.781032	61.7401	65.8279	56.2992	61.4763	56.0092	65.754	56.4458	64.9933	4.81096	3.54109	2.04521	99.6935
55	0	1	BBH-acim55/IP3332	2015-08-26 12:38:17	0.575978	0.591412	0.596557	1.40196	1.28273	1.19836	0.807498	0.758622	0.71489	-0.079288	-0.118089	-0.0810839	-0.0934536	331.341	38.4434	0.243196	0.546857	4.25203	3.29023	3.17484	189.909	230.568	225.174	-0.136566	-0.11501	-0.149244	-0.114394	27.5462	67.1457	102.04	63.3084	99.9573	0.88283	43.6462	40.0413	53.5383	53.1609	48.0749	47.7797	51.4057	49.6241	4.19745	3.04121	1.88673	60.418
55	0	2	BBH-acim55/IP3332	2016-01-07 17:38:15	0.614616	0.617189	0.632625	1.07534	1.14589	1.061	0.660924	0.707232	0.671215	-0.0613158	-0.120028					0.211935	0.666166	4.31058	4.0462	3.95011	153.326	174.789	169.923	-0.147536	-0.112843			23.4677	72.9683	104.531	71.6879	107.282	0.805091	50.2906	64.302	48.1492	56.2759	51.2162	66.8281	49.3023	62.4378	4.36846	3.34328	1.90181	70.3243
56	0	1	bbh-ACIM56	2015-08-19 16:00:39	0.759164	0.756076	0.697419	1.06913	1.03267	1.14165	0.811647	0.780774	0.796211	-0.0959171	-0.118705	-0.0860628	-0.117473	354.29	58.5388	0.173993	0.437363	4.04742	4.27181	3.40876	200.535	182.774	233.578	-0.126096	-0.0755927	-0.134718	-0.0663543	23.0931	70.0169	67.1801	68.9395	72.2514	0.910841	69.9533	66.2581	67.1892	58.5205	47.4114	57.0513	58.8554	57.4344	4.81345	3.70187	2.03748	72.8172
56	0	2	bbh-ACIM56	2016-01-07 16:41:18	0.65451	0.719348	0.676123	1.28618	1.16024	1.28236	0.84182	0.834616	0.867035	-0.0822422	-0.11513	-0.088401	-0.106877	359.234	54.6697	0.167474	0.44906	4.12972	4.3144	4.42598	203.844	193.449	195.896	-0.103798	-0.0812568	-0.124738	-0.0699247	35.0715	61.677	79.4627	63.4392	83.1591	0.859725	64.1155	80.3254	47.4528	65.0184	52.378	47.0701	50.0313	56.7036	5.00947	3.25257	2.22885	65.5416
57	0	1	bbh-ACIM57	2015-07-29 15:21:34	0.397998	0.426297	0.441733	1.27795	1.18708	0.976704	0.508622	0.50605	0.431442	-0.0996099	-0.0762066	-0.100842	-0.0799019	424.5	157.067	0.434239	1.09836	3.36394	2.93052	2.74757	151.198	172.683	157.027	-0.106385	-0.123629	-0.0903718	-0.105153	27.7783	61.7072	64.7097	59.7788	59.9514	0.853875	48.0382	53.0689	51.7096	56.1541	54.0816	61.6561	53.1031	59.7753	5.10452	3.68657	1.85452	63.7745
57	0	2	bbh-ACIM57	2015-12-10 16:22:45	0.513947	0.503656	0.497481	1.20424	1.20433	1.17377	0.618917	0.606568	0.583927	-0.0761505	-0.0897559	-0.113923	-0.0999637	450.154	161.163	0.192835	0.524167	2.80121	3.08731	2.78566	220.946	196.471	209.619	-0.104069	-0.119318	-0.128704	-0.102427	25.3418	56.2226	93.5177	59.439	95.3509	0.904583	60.857	61.2225	56.2394	65.6508	67.5887	57.3545	62.5902	62.4874	4.68318	3.49638	1.84969	61.9524
58	0	1	BBH-acim58/IP3653	2015-08-07 12:44:29	0.801906	0.830206	0.799334	0.913379	0.897739	0.903445	0.732444	0.745308	0.722154	-0.0871692	-0.10195	-0.0964074	-0.108725	313.71	32.2761	0.244869	0.477054	3.77718	4.27188	4.04253	193.913	174.468	178.639	-0.0816263	-0.0736199	-0.0766993	-0.0760834	25.1226	75.2673	101.919	74.0131	100.681	0.765521	46.9096	44.5342	45.4126	52.9269	45.5995	59.2366	46.1384	55.4419	4.6028	3.44646	2.07284	82.6032
58	0	2	BBH-acim58/IP3653	2015-12-11 10:47:12	0.875891	0.909852	0.820318	0.806135	0.772652	0.887092	0.706086	0.702999	0.727698	-0.0817495	-0.115007	-0.0909876	-0.118086	304.208	17.3268	0.29921	0.48364	3.46893	3.57036	4.17732	203.546	196.899	174.202	-0.0965305	-0.0885241	-0.115007	-0.0823654	29.8136	85.4141	104.774	85.4141	104.775	0.927888	55.5413	61.4786	47.1278	54.9887	47.844	56.7345	47.7223	56.4063	5.07756	3.56376	1.94871	85.5921
59	1	1	BBH-acim59_IP3424	2015-08-26 13:43:28	0.694436	0.675909	0.660471	1.1245	1.15989	1.0374	0.780892	0.783979	0.685172	-0.12795	-0.101465	-0.110088	-0.0946901	360.196	65.3106	0.314651	0.511219	5.64629	4.50133	4.05432	138.302	174.166	168.998	-0.0854513	-0.0725169	-0.0928423	-0.0854513	29.4646	64.2891	102.99	70.1333	100.845	0.857171	35.8672	45.6018	51.3129	65.4858	48.8964	61.378	50.7922	63.25	4.11417	2.90194	1.87636	63.9836
59	1	2	BBH-acim59_IP3424	2016-01-15 15:06:42	0.576026	0.609471	0.583744	0.968736	1.04643	0.947114	0.558017	0.63777	0.552872	-0.0682002	-0.122397	-0.0946829	-0.100842	360.23	71.3728	0.256395	0.518221	2.79576	3.88894	3.39485	199.594	163.996	162.856	-0.0774384	-0.0928353	-0.0977623	-0.0780542	25.8596	68.1283	101.585	71.1334	95.6103	0.823619	45.9616	52.5214	46.1484	60.1501	50.9923	53.6572	47.4215	57.3659	4.52625	3.35578	1.987	70.3243
60	1	1	BBH-acim60/IP4377	2015-08-24 10:42:13	0.477622	0.610378	0.422049	2.04717	1.50581	2.11922	0.977774	0.919114	0.894415	-0.0654756	-0.0654756	-0.0465892	-0.09011	330.736	48.377	0.287683	0.624339	4.42536	5.01658	4.49927	220.948	183.215	198.791	-0.159086	-0.164834	-0.188647	-0.145948	30.1573	77.9073	101.919	70.4881	99.4323	0.783449	55.8661	38.8905	46.1225	55.742	51.3478	50.139	48.3642	51.4066	5.13836	3.58877	2.08298	70.1348
60	1	2	BBH-acim60/IP4377	2016-01-21 15:16:00	0.715966	0.604821	0.715966	1.30616	1.4441	1.34066	0.935168	0.873421	0.959867	-0.120849	-0.0982674					0.248162	0.529158	4.99189	5.72069	5.07454	187.337	152.678	189.154	-0.192699	-0.198858			34.5757	77.6833	115.783	77.6835	115.782	0.778376	54.7784	55.1735	55.0685	57.2071	49.169	57.5413	52.8397	57.8664	5.54473	3.6276	2.00961	71.6804
61	0	1	BBH-acim61/ip2257	2015-09-23 10:52:02				0.98	1.01	1.03	0.73	0.77	0.75							0.35	0.77				158	149	147	0.13	0.09	0.13	0.08		72.7986		70.2879		0.9	54	41	65.9754		50.272		58.2197		4.5	3.1
62	0	1	BBH-acim62/IP1274	2015-11-09 18:42:18	0.613465	0.675212	0.622727	0.818824	0.798813	0.900844	0.50232	0.539369	0.56098	-0.0835971	-0.104537	-0.0799019	-0.105769	306.604	5.84743	0.28	0.58	2.85394	3.63411	3.6515	176.01	148.418	153.63	-0.0922194	-0.0823654	-0.104537	-0.0977623	31.625	72.7982	94.6287	71.6243	100.908	0.856102	43.6549	50.7931	47.5086	54.8346	48.6507	47.572	48.2245		4.0711	2.78362	2.00604	72.4791
63	1	1	BBH-acim63/iP1811	2015-08-17 14:42:43	0.49713	0.52677	0.479017	1.18549	1.09065	1.29907	0.589343	0.574523	0.622276	-0.079286	-0.0909876	-0.0780542	-0.079286	384.513	67.3587	0.45	0.85	2.72445	2.92893	2.80433	216.316	196.155	221.898	-0.123629	-0.118702	-0.126093	-0.108232	32.9847	53.6408	63.6987	52.9444	63.6988	0.848647	73.4835	59.6198	54.3645	46.9776	46.6276	67.4128	50.1367		4.90406	3.28648	2.13273	54.6639
64	1	1	BBH-acim64/ip3719	2015-11-04 11:37:11	0.601116	0.50232	0.669038	1.11813	1.30116	0.953854	0.672125	0.653601	0.638164	-0.0939438	-0.0847057	-0.125969	-0.0834739	349.414	50.4842	0.230048	0.420404	4.1298	4.21355	3.34721	162.75	155.119	190.656	-0.128433	-0.114268	-0.137671	-0.0914803	23.8574	74.0117	100.925	76.5638	92.5146	0.939088	81.1098	68.4709	45.6771	50.0396	53.2139	50.0943	50.1351	50.3155	4.67125	3.55681	1.95258	74.1311
64	1	2	BBH-acim64/ip3719	2016-04-28 12:57:59										-0.0601938	-0.119318	-0.0626573	-0.0718955	347.609	58.8861	0.236635	0.386485							-0.108848	-0.111927	-0.128556	-0.0903718	26.7411	67.1828	99.8286	69.2817	99.8286	0.87545	73.198	57.6837	47.9537	55.5446	52.5763	50.2364	48.3131	53.2329	4.56922	3.34736	2.14145	71.6804
66	1	1	BBH-acim66/ip1892	2015-08-13 14:26:55	0.835072	0.777453	0.802147	1.17743	1.24881	1.22062	0.983235	0.970888	0.979119	-0.0601938	-0.0946829	-0.0706637	-0.0885241	357.625	44.9988	0.241575	0.604427	5.22384	6.07871	5.24289	188.221	159.719	186.752	-0.130404	-0.144569	-0.124861	-0.129172	26.7508	56.2119	88.8149	56.2117	88.8149	0.89541	57.2431	44.6286	56.3301	50.7425	46.9479	54.2864	51.6875	53.3259	5.51942	4.04293	1.99411	57.5664
66	1	2	BBH-acim66/ip1892	2015-12-17 15:27:17	0.532039	0.56806	0.586071	1.35883	1.24096	1.26429	0.72295	0.70494	0.740961	-0.125981	-0.0869856	-0.102373	-0.10032	327.991	52.7295	0.215228	0.506006	4.20081	4.2243	4.30636	172.098	166.877	172.062	-0.150615	-0.142419	-0.14651	-0.135219	19.9696	66.9441	90.594	65.1808	90.5945	0.805425	69.5183	68.1108	47.9921	51.9973	53.7693	54.9046	51.6774	54.09	4.40318	3.52388	2.03593	67.2351
67	0	1	BBH-acim67/IP1170	2015-11-30 11:52:26	0.514282	0.537436	0.509137	1.42521	1.44997	1.42445	0.732959	0.779267	0.725241	-0.0521874	-0.0866765	-0.0454128	-0.0755907	366.999	28.5582	0.287683	0.699093	3.79862	3.54881	3.06265	192.954	219.585	236.802	-0.0946829	-0.118702	-0.102689	-0.107	28.9513	65.3162	99.4311	64.3693	92.6525	0.87545	52.2584	36.7543	49.4513	45.5314	47.83	46.3967	49.4378	45.8804	4.95568	3.52095	1.85796	69.2021
67	0	2	BBH-acim67/IP1170	2016-04-28 12:04:27	0.624973	0.621371	0.592554	1.38616	1.27826	1.38297	0.866314	0.794272	0.819487	-0.102566	-0.109957	-0.0588389	-0.0810104	360.367	39.1687	0.210288	0.629484	3.90528	4.34587	3.67177	221.832	182.765	223.186	-0.0896327	-0.116731	-0.10195	-0.111804	28.3331	66.1797	96.3921	72.6888	85.2707	0.775083	23.9476	49.254	47.7049	46.7841	46.8888	49.8669	46.7293	48.3474	5.1444	3.68683	2.03266	65.8734
68	1	1	ACIM68FMD	2015-08-14 13:10:23	0.879601	0.882173	0.871883	0.534955	0.498399	0.492479	0.470547	0.439675	0.429384	-0.0885241	-0.113159	-0.100226	-0.104537	327.144	75.3431	0.269144	0.531496	1.79694	2.08424	1.67352	261.861	210.952	256.575	-0.0380223	-0.0509557	-0.0521874	-0.0435651	21.595	72.7988	92.5154	82.2352	94.8086	0.782483	44.4736	49.6915	48.8205	58.5334	60.3228	52.9523	54.8638	56.6238	4.58051	3.59135	1.98762	70.5149
68	1	2	ACIM68FMD	2016-01-22 13:00:14	0.922819	0.966042	0.950605	0.702244	0.709174	0.694708	0.648044	0.685092	0.660393	-0.11146	-0.122135	-0.110639	-0.113102	361.424	63.603	0.239928	0.483007	2.53037	3.02939	2.39411	256.106	226.148	275.841	-0.0695813	-0.0515161	-0.067939	-0.056443	25.4656	64.5346	88.6798	70.681	90.4897	0.918325	39.4778	33.474	50.8053	54.7597	54.1683	46.4677	52.0966	50.0369	4.95217	3.69107	2.14299
69	1	1	BBH-acim69/IP3881	2015-11-04 14:54:47	0.582715	0.590433	0.567279	0.986755	0.947713	0.959184	0.574997	0.559561	0.544125	-0.0976391	-0.100718	-0.0871692	-0.0914803	318.766	17.172	0.3	0.53	3.47275	3.89573	4.1838	165.574	143.634	130.055	-0.0816263	-0.0871692	-0.093328	-0.0705405	31.2818	60.541	82.1628	61.3483	83.6566	0.863111	57.1407	52.3247	52.6281	58.2856	52.5336	46.1799	52.8955		4.15617	2.85604	1.89544	60.3712
71	0	1	BBH-acim71/IP495	2015-11-27 17:00:42	0.55851	0.555423	0.564685	1.76284	1.66703	1.69983	0.984566	0.925906	0.959867	-0.0933945	-0.102427	-0.105712	-0.0876465	325.023	50.0404	0.406245	0.755534	5.91341	6.67211	6.80417	166.497	138.773	141.07	-0.178794	-0.150875	-0.171403	-0.131167	26.0779	62.3441	113.09	78.4329	118.604	0.82941	48.2448	25.0888	60.1761	68.7199	57.9836	64.149	59.6403	66.388	4.21467	3.11557	1.94353	74.7701
71	0	2	BBH-acim71/IP495	2016-04-12 13:55:20	0.665317	0.65451	0.607683	1.47103	1.41276	1.66982	0.9787	0.924668	1.01472	-0.127062	-0.107354					0.30909	0.565326	6.80274	6.27285	6.79395	143.868	147.408	149.357	-0.193574	-0.14759			30.0028	73.2024	113.692	73.0882	120.38	0.814598	50.4702	39.2078	50.4579	52.1275	48.6281	62.9093	49.004	58.2541	4.3459	3.04201	1.99023	71.8785
72	0	1	BBH-acim72/ip1639	2015-11-13 18:12:08	0.593043	0.675377	0.635735	1.22625	1.12642	1.15829	0.727217	0.76076	0.736365	-0.0804647	-0.092078	-0.0855337	-0.104796	306.45	61.7927	0.231695	0.508579	4.06872	4.7136	3.96592	178.734	161.397	185.673	-0.194012	-0.129185	-0.184887	-0.133183	32.073	76.9633	130.609	74.2628	130.609	0.852599	48.0737	37.0576	50.5153	55.5957	48.7309	59.1715	50.1578	57.0202	4.84953	3.29414	1.7687	74.8424
72	0	2	BBH-acim72/ip1639	2016-04-12 14:55:06	0.545543	0.511583	0.545543	1.41878	1.46469	1.45274	0.774008	0.749309	0.792532	-0.0638891	-0.100538	-0.0738663	-0.0799019	341.077	65.2974	0.28933	0.634558	5.12896	6.25671	5.89579	150.909	119.761	134.423	-0.127324	-0.136875	-0.165016	-0.116854	26.9802	78.9578	130.611	78.958	130.61	0.825048	55.9206	50.8367	49.8941	53.1279	51.5956	60.6318	50.7981	57.0801	4.59335	3.35405	1.88597	62.6988
[truncated: 52 more columns]
