# Supplementary material for: Effect of ACE-inhibition on coronary microvascular function and symptoms in normotensive women with microvascular angina: A randomized placebo-controlled trial
Source: PLoS One. 2018 Jun 8;13(6):e0196962. doi: 10.1371/journal.pone.0196962 (PMC5993253; doi:10.1371/journal.pone.0196962)
Supplement: S8 File — (XLSX) [file pone.0196962.s008.xlsx]

## Sheet: Sheet1
acimID	ramipril	Visit	peak_s	peak_s_dip	delta_peak_s	missing_rest	missing_dip
1	1	1	19.6692	23.095	3.42583	6	4
1	1	2	21.9715	25.2118	3.24028	5	7
2	0	1	19.8606	18.5427	-1.31789	0	3
2	0	2	18.3557	21.3489	2.99317	11	9
3	0	1	24.4756	24.9717	0.496042	2	6
3	0	2	23.9614	23.6308	-0.330658	4	5
4	0	1	17.65	21.98	4.33	15	10
4	0	2	16.5633	20.8136	4.25024	6	4
5	1	1	17.754			3	17
5	1	2	18.4483	20.72	2.27167	0	2
6	0	1	19.45	19.9629	0.512856	2	4
6	0	2	21.044	20.7244	-0.319555	3	9
7	0	1	19.4843	26.4807	6.99638	4	3
7	0	2	22.5114	24.888	2.37657	4	3
8	1	1	21.4528	20.3815	-1.07124	0	4
8	1	2	21.2018	25.9875	4.78568	7	14
9	1	1	20.6545	22.1431	1.48853	7	5
9	1	2	22.4785	22.1633	-0.315128	5	6
11	0	1	18.779	19.0457	0.266714	8	5
11	0	2	18.5379	22.4125	3.87464	4	10
13	1	1	19.5317	23.0765	3.54481	0	1
13	1	2	20.4233	22.8187	2.39533	3	3
14	0	1	19.2031	25.5685	6.36534	2	5
14	0	2	15.6167	21.9586	6.3419	12	4
15	0	1	19.8308	24.3662	4.53532	6	6
15	0	2	20.4	24.6133	4.21333	9	6
16	1	1	21.6761	27.6619	5.98576	0	2
16	1	2	21.6247	25.1529	3.52823	1	1
17	1	1	20.8713	27.271	6.39975	10	7
17	1	2	19.7907	24.44	4.64933	3	5
18	0	1	18.0714	20.1622	2.09079	4	9
18	0	2	19.2712	21.9286	2.65732	2	4
19	0	1	23.2967			6	17
19	0	2	23.6	21.8333	-1.76667	13	9
20	1	1	20.1587	22.8107	2.652	3	3
20	1	2	17.87	24.2367	6.36666	9	9
21	1	1	18.7638	21.906	3.14225	2	3
21	1	2	17.2459	22.3561	5.11023	1	0
22	0	1	21.7262			10	17
22	0	2	17.784	18.626	0.841999	3	8
23	1	1	18.738	21.9025	3.1645	3	2
23	1	2	15.1713	22.5053	7.334	3	3
26	1	1	22.6912			10	18
26	1	2				18	18
27	0	1	17.905	24.3961	6.49111	2	0
28	1	1	16.0008	22.7617	6.7609	5	5
28	1	2	16.3119	23.6357	7.32384	2	4
29	0	1	19.7437			2	17
30	1	1	23.7878	25.1217	1.33389	0	0
30	1	2	22.0828	22.655	0.572224	0	0
32	0	1	19.9594	20.172	0.212626	2	13
32	0	2	18.0133	20.4617	2.44833	12	12
34	1	1	21.1978			9	17
34	1	2				18	18
35	0	1	23.5929	27.0443	3.45143	4	5
35	0	2	22.9469	27.5835	4.63665	2	1
36	1	1	20.7064	21.1225	0.416071	4	13
37	0	1	19.9991	21.225	1.22591	7	1
37	0	2	17.8517	22.4989	4.64722	0	0
38	1	1	24.0394	26.0176	1.9782	0	1
38	1	2	22.7775	25.16	2.3825	6	4
39	1	1	22.3506	23.2039	0.853333	0	0
40	1	1	20.4172	22.6859	2.26866	0	1
40	1	2	19.2167	18.9985	-0.218206	15	5
41	0	1	20.8912	23.3583	2.46716	1	0
41	0	2	23.4	25.2887	1.88867	4	3
42	1	1	22.308	26.3	3.992	8	8
42	1	2	19.342	23.6554	4.31339	8	5
43	0	1	15.9617	22.955	6.99333	6	7
43	0	2	17.8342	25.0056	7.17139	6	9
44	1	1	19.7767	24.2828	4.50611	3	0
44	1	2	21.9023	22.9577	1.05539	5	5
45	1	1	23.9171	23.3965	-0.520588	1	1
45	1	2	21.1917	19.9735	-1.21814	0	1
47	1	1	19.6208	18.7014	-0.919403	6	11
47	1	2	18.0338	18.453	0.419153	5	8
48	0	1	15.6991	20.86	5.16091	7	4
48	0	2	16.6	18.01	1.41	0	0
49	0	1	20.2714	22.5638	2.29242	4	5
49	0	2	22.3317	24.3093	1.97767	6	3
50	0	1	15.948	21.79	5.842	3	9
50	0	2	15.5691	16.2425	0.673409	7	10
51	1	1	17.69	19.505	1.815	4	3
51	1	2	20.9553	18.86	-2.09529	1	17
52	0	1	20.0169	25.1485	5.13154	5	5
52	0	2	18.052	21.4823	3.43031	3	5
53	1	1	16.0336	20.185	4.15143	4	10
53	1	2	18.5343	18.1112	-0.423037	11	10
54	1	1	20.175	18.4162	-1.75885	6	5
54	1	2	22.96	24.4006	1.44063	3	2
55	0	1	18.5312	18.8024	0.271177	1	1
55	0	2	19.125	22.4136	3.28864	4	7
56	0	1	21.0292	24.2067	3.17744	5	1
56	0	2	19.711	23.53	3.819	8	7
57	0	1	14.4453	19.0081	4.56279	3	2
57	0	2	21.2467	22.7569	1.51021	0	2
58	0	1	19.778	21.1227	1.34467	3	3
58	0	2	18.38	23.9559	5.57588	6	1
59	1	1	17.1575	25.9753	8.81779	10	1
59	1	2	16.8531	22.517	5.66392	5	8
60	1	1	23.4442	25.012	1.56783	6	4
60	1	2	23.4583	23.73	0.271666	0	3
61	0	1	22.2817	25.0378	2.75611	6	1
62	0	1	21.3385	23.0938	1.75538	5	4
63	1	1	20.277	23.2742	2.99717	8	6
64	1	1	19.4206	22.4286	3.00798	1	4
64	1	2	20.7527	22.4446	1.69189	7	5
66	1	1	20.2845	20.41	0.125454	7	6
66	1	2	16.0571	22.3654	6.30824	11	5
67	0	1	17.2686	18.6156	1.34698	4	8
67	0	2	15.2717	19.4817	4.21	12	12
68	1	1	17.56	18.243	0.683001	4	8
68	1	2	16.6664	19.6194	2.95298	4	1
69	1	1	18.8806	19.8818	1.00126	0	6
71	0	1	22.3461	26.382	4.03589	0	3
71	0	2	23.6091	25.1036	1.49454	7	7
72	0	1	16.9327	20.2967	3.36394	7	1
72	0	2	20.3965	20.6041	0.207647	1	1
