# Supplementary material for: Effect of ACE-inhibition on coronary microvascular function and symptoms in normotensive women with microvascular angina: A randomized placebo-controlled trial
Source: PLoS One. 2018 Jun 8;13(6):e0196962. doi: 10.1371/journal.pone.0196962 (PMC5993253; doi:10.1371/journal.pone.0196962)
Supplement: S9 File — (XLSX) [file pone.0196962.s009.xlsx]

## Sheet: Sheet1
acimID	ramipril	Visit	fmd	nmd	baselinedm	peakdm	absolutfmd	allofmd	srauctopeak	allonmd
1	1	1	19.59	41.16	2.809	3.36	0.551	14.62	2756.53	22.66
1	1	2	19.3	27.28	2.943	3.511	0.568	14.2	31422.3	16.17
2	0	1	4.28	15.81	3.718	3.877	0.159	7.71	8302.91	11.32
2	0	2	5.19	19.68	3.994	4.201	0.207	7.83	20830.3	12.45
3	0	1
3	0	2	7.25	27.22	3.155	3.189	0.034	9.16	23193.6	27.22
4	0	1	3.83	23.09	3.255	3.379	0.124	7.81	17952.7	15.33
4	0	2	17.05	40.29	3.339	3.908	0.569	12.57	20078.7	22.55
5	1	1	8	41.8	3.08	3.326	0.246	9.51	7013.41	22.91
5	1	2	15.74		3.036	3.514	0.478	12.6	36719.3
6	0	1	11.07	33.44	3.106	3.449	0.343	10.67	9125.28	18.03
6	0	2	10.07	21.5	2.553	2.81	0.257	10.92	41042.4	14.25
7	0	1	9.56	23.21	3.229	3.538	0.309	9.96	18233.7	14.29
7	0	2	10.74	18.9	3.681	4.076	0.395	9.89	25218.2	12.7
8	1	1	4.8	17.9	3.702	3.88	0.178	7.89	31346.3	12.44
8	1	2	9.5	26.91	3.085	3.378	0.293	10.09	19130.3	16.79
9	1	1	4.55	15.85	3.568	3.731	0.163	7.89	42120.9	11.17
9	1	2	5.91	14.25	3.624	3.838	0.214	8.32	37379.2	10.98
11	0	1
11	0	2	9.98	20.62	3.696	4.065	0.369	9.62	35121.8	20.62
13	1	1	8.21	24.54	3.335	3.609	0.274	9.36	20499.8	15.24
13	1	2	6.5	24.25	3.455	3.679	0.224	8.64	13534.1	14.64
14	0	1	5.05	28.47	3.877	4.073	0.196	7.86	7843.42	15.53
14	0	2	9.09	22.97	3.65	3.982	0.332	9.37	1167.81	13.63
15	0	1	7.37	21.29	4.003	4.298	0.295	8.51	15107.4	13.48
15	0	2	5.56	19.62	3.185	3.363	0.178	8.49	13588.9	13.6
16	1	1
16	1	2	5.94	13.62	3.03	3.118	0.088	8.8	3885.37	13.62
17	1	1	1.03	14.28	3.431	3.466	0.035	6.72	12979.4	11.68
17	1	2	7.84	24.69	3.002	3.237	0.235	9.52	23033	16.21
18	0	1	12.15	14.69	3.917	4.393	0.476	10.09	19322.9	10.43
18	0	2	0.8	19.71	3.398	3.425	0.027	6.65	23821.2	12.8
19	0	1	19.03	26.83	3.077	3.663	0.586	13.81	12803.1	16.28
19	0	2	9.97	13.23	3.544	3.897	0.353	9.78	13927.6	10.53
20	1	1	2.93	31.68	3.088	3.178	0.09	7.54	8589.71	19.59
20	1	2	10.71	29.21	2.46	2.723	0.263	11.32	20218	19.15
21	1	1	1.57	21.12	3.878	3.939	0.061	6.75	29071.9	13.22
21	1	2	19.7	26.34	3.091	3.7	0.609	14.04	15487.2	15.49
22	0	1	8.25	27.06	3.246	3.514	0.268	9.45	33034.8	17.28
22	0	2	12.7	18.09	3.081	3.472	0.391	11.34	15811.5	13.02
23	1	1	16.23	34.41	2.891	3.361	0.47	13.06	19292.9	21.23
23	1	2	6.4	15.18	3.097	3.295	0.198	8.88	31891.9	12.12
26	1	1
26	1	2	4.02	14.41	3.548	3.628	0.08	7.72	27047.1	14.41
27	0	1	12.18	30.11	2.947	3.074	0.127	11.32		18.76
28	1	1	6.58	28.7	4.28	4.324	0.044	8.06	18529.2	14.79
28	1	2	5.28	21.82	3.872	3.918	0.046	7.94	5226	12.53
29	0	1	18.41	29.76	2.945	3.001	0.056	13.84	12275.1	18.57
30	1	1
30	1	2	7.05	11.62	3.617	3.708	0.091	8.71	8254.92	11.62
32	0	1	15.32	28.82	2.965	3.419	0.454	12.55	19487.9	17.52
32	0	2	16.73	38.66	2.701	3.153	0.452	13.64	33152.7	23.28
34	1	1	8.34	27.75	3.308	3.583	0.275	9.43	11506.5	16.7
34	1	2	12.45	21.3	3.377	3.798	0.421	10.84	2137.26	14.13
35	0	1	7.96	30.42	3.16	3.411	0.251	9.42	18841.3	17.73
35	0	2	10.44	20.59	3.251	3.59	0.339	10.26	17912.9	13.59
36	1	1	8.29		3.195	3.459	0.264	9.52	10759.4
37	0	1
37	0	2	7.28	12.24	3.305	3.345	0.04	9.04	2550.48	12.24
38	1	1	14.27	21.06	2.971	3.395	0.424	12.12	20975	13.64
38	1	2	8.62	24.51	2.994	3.252	0.258	9.84	45249.3	15.57
39	1	1	17.01	38	3.29	3.448	0.158	12.63	16973.1	20.84
40	1	1	14.91	39.38	3.302	3.795	0.493	11.84	16480.3	22.61
40	1	2	6.91	25.08	3.23	3.453	0.223	8.97	40911.8	16.01
41	0	1
41	0	2	12.26	18.82	2.967	3.331	0.364	11.32	18053.4	18.82
42	1	1
42	1	2	13.53	20.82	2.666	2.701	0.035	12.31	12306.4	20.82
43	0	1	2.61	13.71	4.139	4.247	0.108	6.96	16172	10.09
43	0	2	3.33	31.69	3.521	3.638	0.117	7.49	10290.1	17.48
44	1	1	7.71	30.72	2.951	3.179	0.228	9.51	27795.5	17.78
44	1	2	12.8	20.68	3.399	3.834	0.435	10.94	28041.4	13.42
45	1	1
45	1	2	6.16		3.484	3.698	0.212	8.5	28979
47	1	1	3.21	43.41	4.275	4.412	0.137	7.07	24536.3	21.48
47	1	2	7.09	38.4	3.04	3.255	0.215	9.19	12799.2	20.36
48	0	1
48	0	2	16.34	15.55	2.856	2.891	0.035	13.17	40656.6	15.55
49	0	1
49	0	2	14.39		3.305	3.781	0.476	11.65	20897.5
50	0	1	4.14	12.23	4.745	4.942	0.197	7.08	9833.15	8.44
50	0	2	4.61	15.13	5.018	5.25	0.232	7.06	8681.63	9.77
51	1	1	6.9	20.53	4.101	4.384	0.283	8.29	18792.6	12.71
51	1	2	16.13	20.79	3.681	4.275	0.594	11.7	47416.3	13.33
52	0	1	16.73	27.31	3.866	4.512	0.646	11.62	6766.69	14.04
52	0	2	11.9	32.33	4.048	4.53	0.482	9.87	8082.92	16.77
53	1	1	15.34	24.65	2.962	3.417	0.455	12.57	45203.9	14.99
53	1	2	7.95	17.96	2.872	3.101	0.229	9.68	33578.6	12.91
54	1	1	6.15	21.15	3.339	3.544	0.205	8.61	31780.3	14.53
54	1	2	7.33	24.05	3.15	3.38	0.23	9.19	25179.5	15.36
55	0	1	7.07	16.65	3.105	3.146	0.041	9.13	16914.9	12.67
55	0	2
56	0	1	2.81	23.94	3.634	3.736	0.102	7.26	33476.5	14.26
56	0	2	6.3	27.02	3.353	3.564	0.211	8.65	13442.9	16.8
57	0	1	3.79		3.298	3.423	0.125	7.77	10466.9
57	0	2	6.75	17.3	3.326	3.39	0.064	8.83	17259.9	17.3
58	0	1
58	0	2	17.29	29.31	2.446	2.869	0.423	14.45		29.31
59	1	1	9.34	20.18	2.875	3.144	0.269	10.25	41183.8	14.41
59	1	2	13.09	39.07	3.046	3.444	0.398	11.54	40682.1	23.34
60	1	1
60	1	2	19.03	20.65	2.52	2.566	0.046	15.08	28359.7	20.65
61	0	1	10.48	37.57	3.221	3.558	0.337	10.31	16892.7	22.19
62	0	1	10.57	34.83	2.881	2.907	0.026	10.75	11940.6	20.46
63	1	1
64	1	1	14.08	27.92	3.343	3.814	0.471	11.48	5021.12	17.18
64	1	2	8.91	34.03	2.681	2.92	0.239	10.27	27717.5	20.65
66	1	1	12.02	22.05	2.746	3.076	0.33	11.53	33014.5	15.89
66	1	2	3.11	33.65	2.534	2.613	0.079	7.75	18142.8	21.21
67	0	1	8.84	23.45	3.599	3.917	0.318	9.34	21790.1	14.44
67	0	2	12.33	32.55	3.316	3.725	0.409	10.88	12650.4	18.3
68	1	1	11.09	19.02	3.062	3.401	0.339	10.74	32210.9	13.36
68	1	2	3.49	36.09	3.041	3.147	0.106	7.78	17600.9	20.77
69	1	1
71	0	1	6.92	42.45	2.193	2.345	0.152	9.68	10394.7	28.42
71	0	2	13.36	37.87	2.2	2.494	0.294	13	16588.1	24.11
72	0	1	14.02	38.89	2.458	2.802	0.344	12.88	12861	23.65
72	0	2	8.68	29.44	2.686	2.919	0.233	10.16	15545.3	18.95
