# Supplementary material for: Effect of ACE-inhibition on coronary microvascular function and symptoms in normotensive women with microvascular angina: A randomized placebo-controlled trial
Source: PLoS One. 2018 Jun 8;13(6):e0196962. doi: 10.1371/journal.pone.0196962 (PMC5993253; doi:10.1371/journal.pone.0196962)
Supplement: S10 File — (XLSX) [file pone.0196962.s010.xlsx]

## Sheet: Sheet1
acim	ramipril	drop_out_el_ekskl	Visit	lim_score	stabil	freq_score	treat	percep	grad
1	1	0	1	63.8889	20	70	93.75	66.6667	0
1	1	0	2	65.2778	40	60	81.25	58.3333	2
2	0	0	1	88.8889	100	90		37.5	0
2	0	0	2	100	100	100		0	1
3	0	0	1	66.6667	40	70	68.75	50	0
3	0	0	2	66.6667	40	70	62.5	25	0
4	0	0	1	38.8889	0	20	100	41.6667	0
4	0	0	2	43.0556	40	70	87.5	33.3333	1
5	1	0	1	77.7778	80	70	100	87.5	1
5	1	0	2	94.4444	100	100	91.6667	83.3333	1
6	0	0	1	76.3889	40	100	75	58.3333	1
6	0	0	2	66.6667	40	70	66.6667	50	2
7	0	0	1	86.1111	40	50			2
7	0	0	2	100	40	40	50	66.6667	0
8	1	0	1	88.8889	40	100	25	41.6667
8	1	0	2	80.5556	40	80	41.6667	58.3333	1
9	1	0	1	66.6667	40	70	100	83.3333	1
9	1	0	2	69.4444	80	90	100	66.6667	0
11	0	0	1	72.2222	80	70	91.6667	83.3333	0
11	0	0	2	91.6667	100	100	100	91.6667	1
13	1	0	1	100		60	75	75	0
13	1	0	2	100	100	60	75	58.3333	0
14	0	0	1	61.1111	20	0	50	41.6667	0
14	0	0	2	75	60	60	100	50	1
15	0	0	1	72.2222	100	90	100	66.6667	0
15	0	0	2	100	100	100	100	75	1
16	1	0	1	80.5556	100	90	87.5	75	0
16	1	0	2	100	100	100	100	75	0
17	1	0	1	100	100	90	83.3333	91.6667	0
17	1	0	2		100	100	75	75	0
18	0	0	1	83.3333	80	100	87.5	83.3333	0
18	0	0	2	69.4444	60	90	100	83.3333	0
19	0	0	1	100	20	50		50
19	0	0	2		100	70	50	41.6667	0
20	1	0	1	69.4444	40	100	62.5	58.3333	1
20	1	0	2	83.3333	80	90	91.6667	66.6667	1
21	1	0	1	63.8889	40	40	75	50	1
21	1	0	2	33.3333	100	100	75	58.3333	1
22	0	0	1	80.5556	40	50	62.5	33.3333	1
22	0	0	2	83.3333	80	80	68.75	75	1
23	1	0	1	69.4444	40	100	75	83.3333	1
23	1	0	2	47.2222	80	90	91.6667	83.3333	0
26	1	0	1	41.6667	100	90	75	83.3333	2
26	1	0	2	41.6667	100	100	81.25	75	1
27	0	1	1	91.6667	80	70	83.3333	58.3333	0
28	1	0	1	100	40	100	50	66.6667	0
28	1	0	2	100	80	90	100	83.3333	0
29	0	1	1	55.5556	20	80	50	33.3333	0
30	1	0	1	70.8333	100	70	83.3333	66.6667	0
30	1	0	2	63.8889	100	100	91.6667	66.6667	0
32	0	0	1
32	0	0	2	66.6667	80	30	56.25	41.6667	1
34	1	0	1	75	100	90	100	83.3333	1
34	1	0	2	86.1111	100	100	75	41.6667	0
35	0	0	1	63.8889	40	50	91.6667	91.6667	0
35	0	0	2	30.5556	20	40	93.75	83.3333	1
36	1	1	1	52.7778	40	80	68.75	50	0
37	0	0	1	75	40	80	81.25	66.6667	1
37	0	0	2	77.7778	100	100	93.75	50	1
38	1	0	1	50	40	100	0	50	2
38	1	0	2	41.6667	80	80	41.6667	58.3333	0
39	1	1	1	83.3333	40	80	87.5	66.6667	0
40	1	0	1	44.4444	40	20	25	8.33333	1
40	1	0	2	58.3333	40	40	56.25	33.3333	1
41	0	0	1	41.6667	20	80	33.3333	16.6667	2
41	0	0	2	44.4444	60	80	50	41.6667	2
42	1	0	1	83.3333	60	100	100	83.3333	0
42	1	0	2	100	100	100	75	83.3333	0
43	0	0	1
43	0	0	2		100	100		16.6667
44	1	0	1	100	40	50	41.6667	66.6667	0
44	1	0	2	100	40	80	83.3333	66.6667	0
45	1	0	1	52.7778	60	100	50	83.3333	1
45	1	0	2	66.6667	60	90	58.3333	91.6667	1
47	1	0	1	66.6667	60	100	81.25	25	2
47	1	0	2		100	100	62.5	50	2
48	0	0	1	100	100	90	87.5	66.6667	0
48	0	0	2	100	40	90	87.5	91.6667	0
49	0	0	1	38.8889	20	60		12.5	2
49	0	0	2	44.4444	20	20	0	16.6667	2
50	0	0	1	86.1111	20	40	62.5	50	0
50	0	0	2	97.2222	100	100	56.25	75	1
51	1	0	1	94.4444	40	80	81.25	83.3333	1
51	1	0	2		80	80	75	83.3333	0
52	0	0	1	72.2222	80	70	75	66.6667	1
52	0	0	2	83.3333	100	100	87.5	75	1
53	1	0	1	55.5556	20	50	25	25	2
53	1	0	2	19.4444	40	60	50	33.3333	2
54	1	0	1	94.4445	20	80	66.6667	50	2
54	1	0	2	100	80	90	58.3333	50	0
55	0	0	1	83.3333	40	80	75	41.6667	0
55	0	0	2	94.4444	80	80	58.3333	58.3333	0
56	0	0	1	72.2222	60	100	62.5	58.3333	1
56	0	0	2	63.8889	40	70	58.3333	83.3333	0
57	0	0	1	86.1111	20	50	75	50	1
57	0	0	2	83.3333	20	40	50	25	0
58	0	0	1	77.7778	40	50	43.75	41.6667	1
58	0	0	2	94.4445	40	60	100	66.6667	0
59	1	0	1	77.7778	0	80	75	50	0
59	1	0	2	83.3333	60	100	75	75	1
60	1	0	1	88.8889	40	80	75	16.6667	0
60	1	0	2	88.8889	40	50	87.5	16.6667	0
61	0	1	1		40	50	62.5	50	0
62	0	1	1	100	40	60		75	0
63	1	1	1		60	100	62.5	25
64	1	0	1	63.8889	100	80
64	1	0	2	58.3333	100	100		16.6667
66	1	0	1	58.3333	20	60	43.75	50	0
66	1	0	2		100	100	81.25	75	0
67	0	0	1	86.1111	80	60	56.25	41.6667	1
67	0	0	2	80.5556	100	100	56.25	58.3333	0
68	1	0	1	94.4444	40	70	75	58.3333	1
68	1	0	2	81.9444	100	90	75	91.6667	1
69	1	1	1	91.6667	40	60	100	25	0
71	0	0	1	100	100	70	100	66.6667	0
71	0	0	2	100	80	90	66.6667	66.6667	0
72	0	0	1	65.2778	40	70	0	83.3333	1
72	0	0	2	77.7778	60	80	50	83.3333	0
