# Supplementary material for: Effect of ACE-inhibition on coronary microvascular function and symptoms in normotensive women with microvascular angina: A randomized placebo-controlled trial
Source: PLoS One. 2018 Jun 8;13(6):e0196962. doi: 10.1371/journal.pone.0196962 (PMC5993253; doi:10.1371/journal.pone.0196962)
Supplement: S11 File — (XLS) [file pone.0196962.s011.xls]

## Sheet: Sheet1
28	2015-08-07 16:04:52			1	0	0	0	0		0	0	1	Habituelt dårlig korttidshukommelse.	1	0	0		matched (3)	2015-08-07 07:45:07	matched (3)	0
93	2015-09-25 13:09:44			1	1	0	0	0	Pt. Klager over at være tør i halsen. Ved ikke selv om det kan skyldes medicinen.	0	0	0		1	0	0		matched (3)	2015-08-07 07:45:07	matched (3)	0
114	2015-11-03 10:31:30			1	1	0	0	0	Er begyndt at føle sig lidt mere forpustet. Husker ikke siden hvornår.	0	0	0		1	0	0		matched (3)	2015-08-07 07:45:07	matched (3)	0
195	2016-01-25 14:02:45			1	0	0	0	0	Pt. Ringes op med svar på blodprøver. Kolesterol = 6,6 LDL = 4,2. Pt anbefales at tage til egen læge og få dem målt igen.	0	0	0		1	0	0		matched (3)	2015-08-07 07:45:07	matched (3)	0
25	2015-08-11 14:26:29			2	0	0	0	0		0	0	1	Habituelt: Føleforstyrrelser i ekstremiteter	0	0	0		matched (3)	2015-08-11 07:59:29	matched (3)	0
184	2016-01-11 11:23:31			2	1	0	0	0	Pt føler sig i øjeblikket ude af kontrol, har lige mistet jobbet. Er præget af natlige hedeture og brystubehag. Ingen relation til medicinen.	0	0	0		0	0	0		matched (3)	2015-08-11 07:59:29	matched (3)	0
4	2015-08-17 10:55:30			3	1	0	0	0	Har haft hovedpine siden dagen efter opstart af behandling.	0	0	0		0	0	0		matched (3)	2015-07-30 12:40:30	matched (3)	0
106	2015-10-09 11:54:39			3	1	0	0	0	Pt har haft lidt svært ved at sove om natten (husker ikke hvor længe), og det anbefales, at hun fra dd tager tabletterne om morgenen.	0	0	0		0	0	0		matched (3)	2015-07-30 12:40:30	matched (3)	0
141	2015-11-18 13:16:00			3	1	0	0	0	Pt ringer, da hun er blevet sat i behandling med Aciclovir pga helvedesild.	0	0	0		0	0	0		matched (3)	2015-07-30 12:40:30	matched (3)	0
59	2015-09-09 12:59:54			4	0	0	0	1	Har haft svag hovedpine siden opstart af pillerne. Ej habituelt.	0	0	0		0	0	0		matched (3)	2015-08-05 13:25:29	matched (3)	1
100	2015-10-06 10:22:42	2015-08-18		4	0	0	0	0	Har fået hovedpine siden 14 dage efter opstart på medicinen. Har taget pinex pn for at holde den nede.	0	0	0		0	0	0		matched (3)	2015-08-05 13:25:29	matched (3)	0
124	2015-11-05 15:44:18	2015-10-01		4	1	0	0	0	Er begyndt at få Svedeture, der kommer på alle tidspunkter af døgnet. Startede i oktober.	0	0	0		0	0	0		matched (3)	2015-08-05 13:25:29	matched (3)	0
174	2015-12-30 09:42:52	2015-12-08	2015-12-09	4	1	0	0	0	vågnede en dag hvor pt var hævet i halsen (ingen rødme eller hvide belægninger) og havde opkast. Var voldsomt hævet i ansigtet. Det gik i sig efter 10 dage, men kan ikke synke større ting stadig. Henvendt sig til BBH for endoskopi - er i udredning.	0	0	0		0	0	0		matched (3)	2015-08-05 13:25:29	matched (3)	0
107	2015-10-11 11:13:29	2015-09-26		5	0	0	0	0	Haft hovedpine i varierende grad. Har tidligere haft tendensen, men dette er tiltaget en smule.	0	0	0		1	0	0		matched (3)	2015-09-23 11:44:10	matched (3)	0
108	2015-10-11 11:36:21	2015-09-23	2015-10-11	5	0	0	0	0	Pt har glemt at hun var blevet tildelt 2,5mg og har i hele første periode taget 5mg. Hendes bt ved besøg 2 er 112/80 og hun bliver derfor ikke optitreret, men bliver på dosis 5mg i resten af projektet.	0	0	0		1	0	0		matched (3)	2015-09-23 11:44:10	matched (3)	0
133	2015-11-10 12:34:11	2015-09-23		5	1	0	0	0	Pt har taget 4 kg på henover to måneder. Er tillige blevet mere træt om morgenen.	0	0	0		1	0	0		matched (3)	2015-09-23 11:44:10	matched (3)	0
111	2015-11-02 11:10:54	2015-10-05		6	0	0	0	1	har indimellem følt sig lidt svimmel siden sidst vi talte for 1mdr siden.	0	0	0		0	0	0		matched (3)	2015-08-12 08:39:17	matched (3)	1
92	2015-09-28 16:52:14			7	0	0	0	0	Føler episoder med uro i brystet - habituelt.	0	0	0		0	0	0		matched (3)	2015-08-03 13:05:07	matched (3)	0
45	2015-09-02 14:16:07			8	0	0	0	1	Har haft mavekramper og ondt i maven 3-4 dage efter opstart, og et par enkelte dage siden. AR	0	0	0		1	0	0		matched (3)	2015-08-19 10:15:34	matched (3)	1
78	2015-09-16 12:07:40	2015-09-09		8	0	0	0	1	Har de sidste uges tid haft kvalme og maveuro og er begyndt at få madlede ved kaffe.	0	0	0		1	0	0		matched (3)	2015-08-19 10:15:34	matched (3)	1
102	2015-10-09 09:42:29	2015-09-16	2015-10-02	8	0	0	0	0	Har haft lidt vrøvl med maven i et par uger efter sidste besøg, hvor dosis blev sat op.	0	0	0		1	0	0		matched (3)	2015-08-19 10:15:34	matched (3)	0
164	2015-12-14 09:34:43			8	0	0	0	0	Pt har fået eksem på arme, i hovedbund og på kinderne, men har haft dette flere gange tidligere, og pt mener ikke at det er anderledes, eller har relation til projektmedicinen.	0	0	0		1	0	0		matched (3)	2015-08-19 10:15:34	matched (3)	0
6	2015-08-20 12:45:44	2015-08-17		9	1	0	0	0	Har haft øget svedtendens der kommer i bølger siden d. 17/8. AR	0	0	0		1	0	0		matched (3)	2015-08-03 10:29:28	matched (3)	0
26	2015-09-01 14:28:43	2015-08-25		9	1	0	0	0	Pt ringer op og føler sig træt og utilpas, har søvnproblemer og føler sig ked af det - har øget dosis i antidepressiv medicin. Rådes til at forsøge medicinen om morgenen. Aftaler at AR ringer om 3 dage igen.	0	0	0		1	0	0		matched (3)	2015-08-03 10:29:28	matched (3)	0
58	2015-09-09 12:52:22			9	0	0	0	1	Pt. Ringer op. Får 5mg. Har haft slem hoste begyndende 14 dage efter opstart. Er desuden meget træt og føler sig syg. Aftaler at komme til BBH til et ekstra besøg.	0	0	0		1	0	0		matched (3)	2015-08-03 10:29:28	matched (3)	1
66	2015-09-10 16:21:15			9	0	0	0	1	Har i snart 3 uger haft ømhed i leddene, hovedpine, kvalme samt hosteanfald 1-3 gange dagligt. Kommer ind til ekstra besøg og får målt inf.tal, tp, bt, der er normale. Aftaler at pt går fra 5 til 2,5mg i en uge. Ringer sammen herefter og gør status.	0	0	0		1	0	0		matched (3)	2015-08-03 10:29:28	matched (3)	0
83	2015-09-17 11:40:00			9	0	0	0	0	Pt ringer og fortæller, at hun har fået det meget bedre efter at være gået ned i dosis. Er desuden begyndt penicillinkur, hoster ikke mere.	0	0	0		1	0	0		matched (3)	2015-08-03 10:29:28	matched (3)	0
130	2015-11-09 12:34:10			9	0	0	0	1	Pt har fået hoste, formentlig relateret til medicinen. Den kommer i daglige anfald i varighed af op til 5 minutter. Sjældent om natten. Har tid til lægen. AR har snakket med hende om, at det kan være en bivirkning. Pt er fortsat indstillet på at fortsætte	0	0	0		1	0	0		matched (3)	2015-08-03 10:29:28	matched (3)	0
				11										0	0	0		using only (2)	2015-09-03 08:01:57	matched (3)	0
68	2015-09-11 08:09:19			13	1	0	0	0	Føler sig mere forpustet mere end vanligt. Tillægger evt dette vejret.	0	0	0		1	0	0		matched (3)	2015-08-21 14:49:48	matched (3)	0
117	2015-11-03 16:31:46	2015-10-06	2015-10-08	13	0	1	0	0	har været indlagt på BBH pga hjertekramper. Ingen tegn på blodprop i lunge. Skal nu udreddes for spiserørsbrok via egen læge.	0	0	0		1	0	0		matched (3)	2015-08-21 14:49:48	matched (3)	0
35	2015-08-26 13:48:09			14	0	0	0	1	Har haft en dag (d. 8/8 - 4 dage efter inklusion) med pludseligt ubehag og BT-fald og pulsstigning. Dagen efter dårlig mave, kvalme og træthed. Ellers mærkes ingen forskel fra før inklusion. AR	0	0	0		0	0	0		matched (3)	2015-08-05 12:08:40	matched (3)	1
24	2015-08-25 14:26:01			15	0	0	0	0		0	0	1	Har haft Hovedpine i et par mdr.	0	0	0		matched (3)	2015-08-25 12:07:30	matched (3)	0
57	2015-09-09 09:35:35			15	1	0	0	0	Har dagen efter inklusion ikke haft hovedpine, hvilket hun har haft konstant i 3 mdr. Sover dog dårligere om natten efter opstart. Anbefales at prøve tabletterne om morgenen.	0	0	0		0	0	0		matched (3)	2015-08-25 12:07:30	matched (3)	0
101	2015-10-07 09:51:47	2015-10-10		15	0	0	0	0	Er siden sidste konsultation begyndt at tage pillen om morgenen, og har siden haft lettere ved at sove om natten.	0	0	0		0	0	0		matched (3)	2015-08-25 12:07:30	matched (3)	0
134	2015-11-13 12:13:02			15	1	0	0	0	Er begyndt at føle sig forpustet og har bryst- og halssmerter (det bliver trængt), når hun går op ad bakker og i blæst.	0	0	0		0	0	0		matched (3)	2015-08-25 12:07:30	matched (3)	0
				16										1	0	0		using only (2)	2015-08-06 10:09:12	matched (3)	0
37	2015-08-26 14:06:30			17	0	0	0	0	eGFR ved besøg 2 viste et fald fra 90 til 71 (21%). I samråd med Eva Prescott besluttes at få patienten ind til en ektra blodprøve, og denne ringes op oginstrueres i at drikke rigeligt med væske op til besøget, da der formentlig er tale om dehydratio.	0	0	0		1	0	0		matched (3)	2015-08-07 11:34:15	matched (3)	0
127	2015-11-06 11:22:47	2015-10-30	2015-11-06	17	0	0	0	0	Har haft små stik og pressen i hjertet d 30/10 og d 5/11. Har ellers ikke haft dette siden opstart i medicin.	0	0	0		1	0	0		matched (3)	2015-08-07 11:34:15	matched (3)	0
197	2016-01-28 13:57:57			17	1	0	0	0	Pt synes at hun har følt sig mere træt i perioden, projektet har stået på. Ved ikke om det kan være relateret til medicinen.	0	0	0		1	0	0		matched (3)	2015-08-07 11:34:15	matched (3)	0
202	2016-02-08 13:59:14			17	0	0	0	0	Pt ringes op med svar på blodprøver. eGFR er 44, og pt nævnte selv ved sidste undersøgelse, at hun ikke havde drukket noget i et døgn. Det mistænkes derfor blot at være dehydratio. Hun får tid til blodprøve 10/2 kl 12.	0	1	0		1	0	0		matched (3)	2015-08-07 11:34:15	matched (3)	0
206	2016-02-10 09:39:28			17	0	0	0	0	Pt møder til ekstra blodprøve. Hun har drukket vand i dag, og prøver er normale. P-Crea = 71, eGFR = 75.	0	0	0		1	0	0		matched (3)	2015-08-07 11:34:15	matched (3)	0
36	2015-08-26 14:05:13			18	0	0	0	1	Har fået vrøvl med maven og svedeture. Sover dårligt i forvejen, men dette er forværret. Anbefales forsøgsvist at tage pillen om morgenen. Har desuden ændret kost til mere grønt. AR	0	0	0		0	0	0		matched (3)	2015-08-05 13:54:14	matched (3)	1
113	2015-11-02 10:22:30			18	0	0	0	0	Sveder fortsat om natten, men mener selv, at det skyldes hormonbehandling.	0	0	0		0	0	0		matched (3)	2015-08-05 13:54:14	matched (3)	0
150	2015-11-30 13:05:43			19	0	0	0	0		0	0	1	Episoder med hovedpine af ca 1 døgns varighed.	0	0	0		matched (3)	2015-11-30 12:45:18	matched (3)	0
193	2016-01-19 13:31:02			19	0	0	0	0	Pt nævner ved complianceopkald, at hun siden før inklusionen har fået værre angina og hyppigere, og det kommer både ved aktivitet og i hvile. Hun er lidt nervøs over dette. Det vurderes ikke at have realtion til medicinen, men blot til småkarssygdommen.	0	0	0		0	0	0		matched (3)	2015-11-30 12:45:18	matched (3)	0
205	2016-02-10 12:57:25			19	0	0	0	0	AR ringer til pt, der nu fortæller at hendes brystubehag er næsten forsvundet.Der er nok blot tale om småkarssympt. AR fortæller efter konf med Eva, at pt kan forsøge nitro hvis smerter returnerer. Hvis effekt, kan imdur prøves. Pt vil ringe ved ændringer	0	0	0		0	0	0		matched (3)	2015-11-30 12:45:18	matched (3)	0
135	2015-11-13 12:14:40			20	0	0	0	0		0	0	1	Er til tider svimmel pga en gammel blodprop. Særligt om natten når hun vågner.	1	0	0		matched (3)	2015-11-13 12:19:50	matched (3)	0
148	2015-11-30 10:02:37	2015-11-15		20	0	0	0	1	Har haft diarre siden d. 15/11 (2 dage efter inklusionen), men har oplevet dette tidligere ifm tyktarmspolypper. Havde også fået prednisoloninj. Et par dage før, men pt ved ikke hvilken af ovenstående der er skyld i diarreen.	0	0	0		1	0	0		matched (3)	2015-11-13 12:19:50	matched (3)	1
149	2015-11-30 10:06:50	2015-11-13		20	0	0	0	1	Pt beretter, at hun ikke har haft hævede ankler siden opstart i medcin.	0	0	0		1	0	0		matched (3)	2015-11-13 12:19:50	matched (3)	1
175	2015-12-30 15:43:44	2015-11-13		20	0	0	0	0	Har haft diarre siden opstart, men ved ikke om det er pga. medicinen eller hendes sarte tarm - har tidligere fået fjernet polypper (går til jævnlig kontrol), som debuterede som diarre.	0	0	0		1	0	0		matched (3)	2015-11-13 12:19:50	matched (3)	0
77	2015-09-16 12:05:20	2015-09-06	2015-09-11	21	0	1	0	0	Pt ringer og aflyser tid til besøg 2 dd. Da hun har været indlagt med lungebetændelse i en uge. Pt kan først komme i næste uge og der aftales ny tid d. 21/9.	0	0	0		1	0	0		matched (3)	2015-08-10 08:36:44	matched (3)	0
103	2015-10-09 09:58:03	2015-09-30		22	0	0	0	1	Har været lidt svimmel siden opstart af medicinen, og er det fortsat. Er ikke meget generet af det, men bemærker det i hverdagen. Er dog lige skiftet producent i betablokker samtidig med projektstart.	0	0	0		0	0	0		matched (3)	2015-09-28 09:53:40	matched (3)	1
131	2015-11-09 12:36:12			22	0	0	0	0	pt har følt sig svimmel i nogle dage, men mener selv at det var pga et skift fra metoprolol Orion til et andet metoprolol-mærke. Hun er nu skiftet tilbage og har ikke længere svimmelhed.	0	0	0		0	0	0		matched (3)	2015-09-28 09:53:40	matched (3)	0
48	2015-09-03 19:17:58			23	0	0	0	0	Pt's eGFR ved besøg 2 er faldet til 49 (kreatinin = 100). Pt ringes op og bedes komme til ekstra kontrol. Pga afstand aftales det, at hun vil spørge egen læge om han vil tage prøven. Vi aftaler at ringes ved efter weekend med detaljer. Konf Eva Prescott.	0	0	0		1	0	0		matched (3)	2015-08-10 13:57:07	matched (3)	0
167	2015-12-18 11:31:33			23	0	0	0	0	Pt har ved uheld tabt medicinglasset i vasken, og har ikke kunnet samle alle piller ind igen. Der vil derfor mangle piller i medicinregnskabet.	0	0	0		1	0	0		matched (3)	2015-08-10 13:57:07	matched (3)	0
155	2015-12-08 12:07:01			26	0	0	0	0	Har været svimmel når hun vågner om morgenen, men dette er ikke nytilkommet. Det sker når pt er træt.	0	0	0		1	0	0		matched (3)	2015-11-24 11:55:17	matched (3)	0
187	2016-01-13 13:37:33			26	1	0	0	0	Pt ringer da hun hoster tørt. Har også influenza i øjeblikket. Aftaler, at hun holder pause med medicinen i 1 uge, da hun føler sig for svag til at tage medicinen, og AR ringer om en uge og følger op.	1	0	0		1	0	0		matched (3)	2015-11-24 11:55:17	matched (3)	0
191	2016-01-20 13:20:52			26	0	0	0	0	AR ringer til pt. Forbedring. Aftaler at pt. genoptarter med medicinen d. 22/1, initielt med 1 tablet henover weekenden. AR vil ringe efter weekenden og følge op. Pt skal afhængig af tilstanden optitreres til 10mg. Plan konf med Eva Prescott.	0	0	0		1	0	0		matched (3)	2015-11-24 11:55:17	matched (3)	0
200	2016-02-04 13:20:54			26	0	0	0	0	Pt er igenbegyndt at tage medicinen efter pause grundet lungebetændelse, som nu er i bedring. Pt er informert om at ringe hvis hun oplever noget som kunne være bivirkninger.	0	0	0		1	0	0		matched (3)	2015-11-24 11:55:17	matched (3)	0
207	2016-03-01 10:13:10			26	0	0	0	0	Pt. Meddeler fortsat at have hoste. Om dagen er den tør og anfaldsvis, om natten produktiv. Hun har netop haft influenza. Konsulteret med Eva Prescott; bliv på dosis og se an om hoste aftager med sygdom. Ellers 5mg.	0	0	0		1	0	0		matched (3)	2015-11-24 11:55:17	matched (3)	0
1	2015-08-24 11:02:03	2015-08-23		27	1	0	0	0	Pt ses på BBH af AR+Eva Prescott, da pt har udviklet blister i svælg. Tages infektions-blodprøver + podning. Pt er afebril. Sendes hjem og bedes henvende sig til egen læge og ringe her ved forværring. Registres i Opus. Medicin seponeres initielt. Ny tid.	0	0	0		0	1	0	svampeinfektion i øvre luftveje	matched (3)	2015-08-19 08:24:51	matched (3)	0
16	2015-08-31 16:27:29			27	0	1	0	0	AR ringer pt. Op med svar på podning som var neg. Pt har i mellemtiden været indlagt et døgn på AMA Herlev for svampeinfektionen. Er i behandling t.o.m 9/9 - vi tales ved der.	0	0	0		0	1	0	svampeinfektion i øvre luftveje	matched (3)	2015-08-19 08:24:51	matched (3)	0
56	2015-09-09 09:35:19	2015-09-04	2015-09-05	28	0	0	0	1	Har haft en snert af hovedpine, et par dage med ondt i maven.	0	0	0		1	0	0		matched (3)	2015-08-25 16:06:20	matched (3)	1
95	2015-09-30 09:10:37	2015-09-04		28	0	0	0	0	Er holdt op med at snorke siden en uge efter inklusion.	0	0	0		1	0	0		matched (3)	2015-08-25 16:06:20	matched (3)	0
96	2015-09-30 09:13:47	2015-09-10		28	0	0	0	1	Har haft episoder af minutters varende svimmelhed i to dage efter optitrering, samt d 16-17. september.	0	0	0		1	0	0		matched (3)	2015-08-25 16:06:20	matched (3)	1
160	2015-12-14 12:04:53			28	0	0	0	0	Har haft nogle dobbeltslag som vanligt, skal holtermonitoreres fra i morgen	0	0	0		1	0	0		matched (3)	2015-08-25 16:06:20	matched (3)	0
41	2015-08-28 14:11:30			29	0	0	0	0	Føler sig til tider utilpas og har kvalme, men får dette i perioder habituelt. AR	0	0	0		0	1	0	afbud til sidste us pga depression	matched (3)	2015-08-07 15:17:59	matched (3)	0
162	2015-12-17 09:16:32	2015-11-08	2015-11-08	30	1	0	0	0	Pt har looprecorder, og fortæller, at hun har haft et enkelt anfald af atrieflimmer varende 10 minutter.	0	0	0		1	0	0		matched (3)	2015-08-28 16:25:54	matched (3)	0
118	2015-11-04 11:20:05			32	0	0	0	0		0	0	1	Lider af migræne og ortostatisme	0	0	0		matched (3)	2015-11-04 11:01:08	matched (3)	0
132	2015-11-10 08:55:16			32	0	0	0	1	Pt. Oplever ondt i maven og hovedpine af ca en times varighed hver gang hun har taget sin medicin. Ingen nytilkommen svimmelhed, blot den habituelle, hvis hun rejser sig for hurtigt.	0	0	0		0	0	0		matched (3)	2015-11-04 11:01:08	matched (3)	1
146	2015-11-27 10:46:51	2015-11-04	2015-11-06	32	0	0	0	1	Har i de første to dage siden inklusionen haft hovedpine, svimmelhed og ondt i maven/kvalme.	0	0	0		0	0	0		matched (3)	2015-11-04 11:01:08	matched (3)	1
203	2016-02-08 14:09:59			32	0	0	0	0	Er meget stresset for tiden pga svær skilsmisse. Hun har stik i brystet og ubehag. Desuden fortæller hun at hun mærker dobbeltslag. Hun siger at hun vil skifte nummer snart, og lover at informere AR om dette så vi kan få fat på hende.	0	0	0		0	0	0		matched (3)	2015-11-04 11:01:08	matched (3)	0
208	2016-03-09 09:07:00			32	0	0	0	0	Pt synes at der er forværring i hendes angina. Hun er selv i tvivl om det skyldes muskelsmerter i brystkassen eller angina pga. stress - er pt igennem en slem skilsmisse. AR	0	0	0		0	0	0		matched (3)	2015-11-04 11:01:08	matched (3)	0
212	2016-03-22 13:49:09	2016-03-21	2016-03-22	32	0	1	0	0	Pt ringer fra Hillerøds Hjerteafdeling da hun blev indlagt i går aftes med angina. Hun indlægges over natten og udskrives med Imdur og Amlodipin. Pt konfereres med EP, som foreslår Nitroglycerin så pt kan afsluttes inden ændring i medicin. Afs.dato: 27/4	0	0	0		0	0	0		matched (3)	2015-11-04 11:01:08	matched (3)	0
213	2016-04-01 12:33:11	2016-03-31	2016-04-01	32	0	1	0	0	Pt har igen været indlagt pga ildebefindende og brystsmerter. Under indlæggelse besvimer og kramper pt. Hun gives stesolid og går i resp.stop. Observeres over natten. Normal EEG og lumbalpkt. Ekko viser ekstrasyst. Konf med EP; hun skal afsluttes snarest.	0	0	0		0	0	0		matched (3)	2015-11-04 11:01:08	matched (3)	0
91	2015-09-28 14:53:59	2015-09-27	2015-09-27	34	0	0	0	1	Havde et anfald af svimmelhed i går - varede en halv time og gik så væk. Oplever også engangimellem hjertebanken i hvile.	0	0	0		1	0	0		matched (3)	2015-08-14 08:06:54	matched (3)	1
2	2015-08-17 14:48:24			35	0	0	0	1	Ringer pga. bivirkninger: Er svimmel og er faldet x2 (intet er sket ved faldet). Fik målt blodtryk hos egen læge der angiveligt lå omkring 130 syst. Af AR i samråd med Prof. Eva Prescott sat ned i dosis fra 5 til 2,5mg. Ekstra tid til BT-kontrol d. 20/8.	0	0	0		0	0	0		matched (3)	2015-08-10 09:17:46	matched (3)	1
51	2015-09-07 10:55:42			35	0	0	0	1	Føler sig svimmel når hun rejser sig for hurtigt. Har haft et par dages hoste siden sidste besøg.	0	0	0		0	0	0		matched (3)	2015-08-10 09:17:46	matched (3)	1
194	2016-01-25 13:42:54			35	0	0	0	0	Pt ringes op af AR, med svar på blodprøver. Kolesterol =7, LDL = 3,8. Pt anbefales at få målt igen hos egen læge, som må overtage behandling.	0	0	0		0	0	0		matched (3)	2015-08-10 09:17:46	matched (3)	0
151	2015-12-08 09:01:57	2015-11-24	2015-11-28	36	0	0	0	1	I dagene efter inklusion, dårlig mave og influenzaagtig følelse i kroppen. Er kommet sig igen. Og føler nu at hun er i generel bedring også hvad angår hjertet.	0	0	0		1	1	0	utilpas	matched (3)	2015-11-24 07:58:32	matched (3)	1
182	2016-01-07 16:21:52			36	0	0	0	1	Har haft noget hoste (særligt om natten), løs mave, natlige svedture siden opstart. Den sidste uge har pt haft smerter i brystet hver gang hun bevæger sig på nogen som helst måde - ej relateret. Aftaler at pt ringer ved forværring.	0	0	0		1	1	0	utilpas	matched (3)	2015-11-24 07:58:32	matched (3)	1
186	2016-01-13 09:33:13	2016-01-03		36	0	0	0	0	AR ringes op af pt's egen læge. Pt har fået forværring i Angina, og få nu anfald i hvile eller ved let aktivitet, hvor det førhen kun var ved hård aktivitet. Konf med Eva prescott. Plan: pt får tid til Stress-ekko mandag d 18/1.	0	0	0		1	1	0	utilpas	matched (3)	2015-11-24 07:58:32	matched (3)	0
189	2016-01-14 14:53:56			36	0	0	0	0	AR ringer pt op for at konfirmere aftale mandag d. 18/1/16 til stressekko. Pt vil komme.	0	0	0		1	1	0	utilpas	matched (3)	2015-11-24 07:58:32	matched (3)	0
192	2016-01-18 13:24:27			36	0	0	0	0	Pt ses til stress-ekko ved Eva Prescott. Testen viser klassisk Syndroma X, reproducerbar belastningsangina og signifikante iskæmiforandringer. Pt sættes i Imdur-behandling, fortsætter projektmedicinen.	0	0	0		1	1	0	utilpas	matched (3)	2015-11-24 07:58:32	matched (3)	0
44	2015-09-01 14:15:31			37	1	0	0	0	Bivirk: Har haft hedeture og uro om natten mellem 02 og 04 og mellem 14 og 16. Er startet efter inklusion. AR	0	0	0		0	0	0		matched (3)	2015-08-17 08:50:22	matched (3)	0
115	2015-11-03 10:38:01	2015-10-01		37	0	0	0	0	Er begyndt at sove bedre om natten og har ikke haft svedeture siden pt begyndte at tage pillerne om morgenen d 1. okt.	0	0	0		0	0	0		matched (3)	2015-08-17 08:50:22	matched (3)	0
29	2015-09-12 16:07:53			38	0	0	0	0		0	0	1	Habituelt træt	1	0	0		matched (3)	2015-08-12 09:34:45	matched (3)	0
38	2015-08-27 14:07:40			38	0	0	0	0	Haft lidt ondt i brystet efter undersøgelsen. Sovet meget bedre end vanligt og er ikke vågnet af brystgener. Mindre stakåndethed og hjertebanken. AR	0	0	0		1	0	0		matched (3)	2015-08-12 09:34:45	matched (3)	0
47	2015-09-02 14:19:05	2015-09-01		39	0	0	0	1	Pt. Ringer til AR da pt har fået svær forstoppelse. Hun har i forvejen tendens til dette, og vil ikke tage medicinen. Det aftales, at pt holder pause fra medicinen til maven er i orden og forsøger igen. Pt. Vil ringe og informere om opstart.	0	0	0		1	1	0	allergisk reaktion	matched (3)	2015-08-31 09:32:22	matched (3)	0
73	2015-09-14 15:32:20			39	0	0	0	0	AR ringer pt op, for at høre hvordan det går med forstoppelsen, og om pt kan genoptage behandling. Det kan pt ikke overskue aktuelt, det aftales at AR ringer igen i næste uge. Hvis ikke der startes op, må pt afsluttes.	0	0	0		1	1	0	allergisk reaktion	matched (3)	2015-08-31 09:32:22	matched (3)	0
109	2015-10-11 11:38:04			39	1	0	0	0	Har haft en smule forstoppelse, men maven er ikke gået helt i stå som hun oplevede da hun først startede medicinen. Har siden opstart haft svært ved at falde i søvn.	0	0	0		1	1	0	allergisk reaktion	matched (3)	2015-08-31 09:32:22	matched (3)	0
128	2015-11-06 12:19:58	2015-10-04		39	0	0	0	1	Er blevet enormt træt siden opstart på medicinen.	0	0	0		1	1	0	allergisk reaktion	matched (3)	2015-08-31 09:32:22	matched (3)	1
163	2015-12-14 09:17:36			39	0	0	0	1	Pt føler sig svimmel i hvile og når hun rejser sig. Anbefales at komme ind og få målt BT. Hun har ikke overskud før efter jul. AR ringer hende op der. - Pt har haft et fald pga isglat vej (angiveligt ikke pga svimmelhed).	0	0	0		1	1	0	allergisk reaktion	matched (3)	2015-08-31 09:32:22	matched (3)	1
198	2016-02-01 09:39:57	2016-01-19		39	0	0	0	0	sår på læberne, i 1 mdr, for 2 uger siden hævelse i munden og irritation. Hals, tunge og slimhinder er hævet i 1 uge. Begyndte prednisolon d. 26/1. Angiver nu desuden at have haft tør hoste i 2 mdr. lægen anbefaler pt at stoppe beh. Fortsættes..	0	0	0		1	1	0	allergisk reaktion	matched (3)	2015-08-31 09:32:22	matched (3)	0
199	2016-02-01 11:17:38	2016-01-19		39	0	0	0	1	Pt. Mener ikke at hævelserne er relateret til medicinen, da hun tidligere har haft samme symptombillede, og været til udredning uden held. Hun spørger, om hun må genopstarte medicine og komme til afsl. Undersøgelse. Konfereres med MM og EP.	0	0	0		1	1	0	allergisk reaktion	matched (3)	2015-08-31 09:32:22	matched (3)	1
82	2015-09-17 11:39:49			40	0	0	0	1	Har følt sig svimmel, begyndende et par dage efter optitrering. Føler sig tør i halsen / har tudser i halsen, nytilkommet.	0	0	0		1	0	0		matched (3)	2015-08-12 11:53:41	matched (3)	1
104	2015-10-09 11:40:59	2015-09-21		40	0	0	0	0	Har fået tørre slimhinder og lidt kriller i halsen. Har også fået hovedpine siden opstart i medicin, men tilskriver dette computerarbejde.	0	0	0		1	0	0		matched (3)	2015-08-12 11:53:41	matched (3)	0
139	2015-11-18 13:05:07			40	0	0	0	0	Har latent hovedpine, der kan udvikle sig til slem hovedpine. Men har haft dette før projektet også.	0	0	0		1	0	0		matched (3)	2015-08-12 11:53:41	matched (3)	0
43	2015-09-01 14:13:39			41	0	0	0	1	Pt vågner om natten med hjertebanken - beskrives som ude af rytme. Har ledsmerter, hovedpine og tynd mave. Beskriver 'en prikkende fornemmelse' i gamle ar. To nætter med søvnløshed. Initielt træthed og hoste. - AR tager EKG, der viser sinusrytme.	0	0	1	Sover habituelt kun tre timer om natten.	0	0	0		matched (3)	2015-08-17 10:06:22	matched (3)	1
87	2015-09-22 14:34:21			41	0	0	0	1	Har i går haft voldsomme stik i hjertet, samt diarre i 5 dage. Har også haft ledsmerter siden opstart på medicin. Desuden meget træt - dette dog habituelt.	0	0	0		0	0	0		matched (3)	2015-08-17 10:06:22	matched (3)	1
142	2015-11-18 13:45:52	2015-10-28		41	1	0	0	0	Har i 3 uger haft ondt i halsen konstant - føles som glasskår.	0	0	0		0	0	0		matched (3)	2015-08-17 10:06:22	matched (3)	0
62	2015-09-10 09:54:59			42	0	0	0	1	Har haft lidt svimmelhed og en svag hovedpine i 4 dage begyndende 11 dage efter inklusion. Har desuden fået lidt tør hoste, men ikke noget der generer.	0	0	0		1	0	0		matched (3)	2015-08-24 10:05:18	matched (3)	1
99	2015-10-02 10:00:47	2015-09-24		43	0	0	0	1	Er begyndt at hoste tørt om aftenen. "som om der sidder en krumme i halsen".	0	0	0		0	0	0		matched (3)	2015-09-18 09:54:55	matched (3)	1
129	2015-11-09 12:24:33			43	0	0	0	0	Angiver at have fået lidt hoste (ved ikke hvornår det begyndte). Den er sommetider produktiv, og hun mener ikke selv, at den er relateret til medicinen.	0	0	0		0	0	0		matched (3)	2015-09-18 09:54:55	matched (3)	0
201	2016-02-08 13:58:13			43	0	0	0	0	Pt ringes op med svar på blodprøver. Hendes diabetes er ukontrolleret, HbA1c på 85 og fasteblodsukker 12,9. Hun opfordres til at gå til egen læge.	0	0	0		0	0	0		matched (3)	2015-09-18 09:54:55	matched (3)	0
42	2015-08-31 14:12:40			44	0	0	0	1	Har haft dårlig mave en uges tid efter opstart af medicin. Ellers velbefindende. AR	0	0	0		1	0	0		matched (3)	2015-08-11 08:35:24	matched (3)	1
80	2015-09-16 14:58:21	2015-09-13	2015-09-15	44	0	0	0	1	Har haft kvalme og hovedpine i 2 dage.	0	0	0		1	0	0		matched (3)	2015-08-11 08:35:24	matched (3)	1
46	2015-09-02 14:16:55			45	0	0	0	1	Ringer op til AR, da hun har oplevet stor træthed 3 dage efter opstart på medicin. Vil fortsætte nuværende dosis indtil besøg 2 d. 14/9. AR	0	0	0		1	0	0		matched (3)	2015-08-28 13:29:09	matched (3)	1
71	2015-09-14 10:25:12	2015-08-28	2015-08-30	45	0	0	0	1	hovedpine i dagene efter inklusion.	0	0	0		1	0	0		matched (3)	2015-08-28 13:29:09	matched (3)	1
54	2015-09-08 09:25:04	2015-09-08		47	0	1	0	0	Pt. Ringer og aflyser tid til besøg 2, da hun netop er blevet indlagt til observation pga. sin colitis ulcerosa. Vil henvende sig igen ved udskrivelsen.	0	0	0		1	0	0		matched (3)	2015-08-18 16:56:55	matched (3)	0
84	2015-09-18 12:45:55	2015-08-18	2015-08-19	47	0	1	0	0	Dagen efter us var pt træt, slap og lidt utilpas. Var desuden indlagt til udredning for mavesmerter d 8/8 i et par dage. Formentlig ingen relation til medicinen.	0	0	1	Søvnbesvær	1	0	0		matched (3)	2015-08-18 16:56:55	matched (3)	0
166	2015-12-17 09:46:55			47	0	0	0	0	Pt sover fortsat dårligt.	0	0	0		1	0	0		matched (3)	2015-08-18 16:56:55	matched (3)	0
181	2016-01-07 10:54:38			47	0	0	0	1	Har i behandlingsperioden haft perioder med svimmelhed.	0	0	0		1	0	0		matched (3)	2015-08-18 16:56:55	matched (3)	1
				48										0	0	0		using only (2)	2015-08-24 12:05:44	matched (3)	0
3	2015-08-18 10:51:12			49	0	0	0	1	Pt. Ringer: Har følt sig meget forpustet, har haft hjertebanken, hovedpine og er meget træt. Sættes af AR i samråd med MM ned i dosis fra 5 til 2,5mg.	0	0	0		0	0	0		matched (3)	2015-08-12 13:49:44	matched (3)	1
14	2015-08-31 15:38:02			49	0	0	0	0	Har haft det meget dårligt: Er forpustet, får en trykken i brystet, måske pga. hiatus hernie. Var træt i tre dage efter inklusion. Er i en periode på 6 dage gået ned i dosis fra 5 til 2,5, nu 5 mg . Ses af AR+MM.	0	0	0		0	0	0		matched (3)	2015-08-12 13:49:44	matched (3)	0
15	2015-08-12 16:03:57			49	0	0	0	0		0	0	1	Har perioder med åndenød, træthed og trykken for brystet. Mistænker selv at det kan skyldes hendes hiatus hernie.	0	0	0		matched (3)	2015-08-12 13:49:44	matched (3)	0
61	2015-09-09 16:27:00			49	0	0	0	0	Pt. Ringer igen og har fortsat meget åndenød og er træt. Vil ikke være med hvis hun skal have det sådan. Vi aftaler at pt kommer til aftalte Besøg 3, men går ned i dosis til 5mg og ser om det hjælper.	0	0	0		0	0	0		matched (3)	2015-08-12 13:49:44	matched (3)	0
72	2015-09-14 10:44:14			49	1	0	0	0	Er begyndt at få svedeture i ansigtet.	0	0	0		0	0	0		matched (3)	2015-08-12 13:49:44	matched (3)	0
53	2015-09-08 09:24:36	2015-08-28	2015-10-01	50	0	0	0	1	Har i ca fem dage følt sig svimmel/søsyg om morgenen og somme tider midt på dagen, ej habituelt. Har følt at hjertet i perioder har slået hurtigere end normalt. Blodtryk er dog normalt (ca. 135/80).	0	0	0		0	0	0		matched (3)	2015-08-19 11:33:25	matched (3)	1
110	2015-10-11 13:40:33			50	1	0	0	0	Pt har fået konstant halsbrand. Husker ikke hvornår det startede. Usandsynligt en bivirkning til ramipril.	0	0	0		0	0	0		matched (3)	2015-08-19 11:33:25	matched (3)	0
123	2015-11-05 15:33:45			50	0	0	0	0	Har fortsat halsbrand og er meget stresset. Er i dag blevet sygemldt på hendes arbejde.	0	0	0		0	0	0		matched (3)	2015-08-19 11:33:25	matched (3)	0
39	2015-08-27 14:09:45			51	0	0	0	1	Har haft madlede og ringe appetit den sidste uge, samt følt sig meget træt. Obs: Faldt efter sidste besøg over en flise og brækkede lillefingeren. AR	0	0	0		1	0	0		matched (3)	2015-08-10 12:02:58	matched (3)	1
76	2015-09-15 12:08:52			52	0	0	0	0		0	0	1	Er ofte træt og bliver svimmel hvis pt rejser sig for hurtigt. Trykken i brystet og åndenød. Får	0	0	0		matched (3)	2015-09-15 12:04:53	matched (3)	0
94	2015-09-29 13:10:31	2015-09-21	2015-09-24	52	0	0	0	1	Følte sig meget træt, og måtte sove ekstra i løbet af dagen. Føler sig en smule mere svimmel end vanligt.	0	0	0		0	0	0		matched (3)	2015-09-15 12:04:53	matched (3)	1
31	2015-08-14 16:09:42			53	0	0	0	0		0	0	1	Habituelt: Træt, og sveder en del.	1	0	0		matched (3)	2015-08-14 12:27:27	matched (3)	0
98	2015-10-01 14:01:35			53	1	0	0	0	Føler sig træt engang imellem. Formentlig ikke relateret til behandling.	0	0	0		1	0	0		matched (3)	2015-08-14 12:27:27	matched (3)	0
112	2015-11-03 10:14:46	2015-08-14		53	1	0	0	0	Er taget et par kilo på siden opstart af projektet. Formentlig ikke relateret til medicinen.	0	0	0		1	0	0		matched (3)	2015-08-14 12:27:27	matched (3)	0
89	2015-09-28 11:39:53			54	0	0	0	1	Har følt sig nedtrykt og måtte gå op i dosis antidepressiva. Har haft en episode med svær åndenød og almen utilpashed.	0	0	0		1	0	0		matched (3)	2015-08-21 13:19:52	matched (3)	1
179	2016-01-07 10:29:56			54	0	0	0	1	Har i behandlingsperioden haft perioder med svimmelhed, samt åndedrætsbesvær.	0	0	0		1	0	0		matched (3)	2015-08-21 13:19:52	matched (3)	1
180	2016-01-07 10:35:48			54	1	0	0	0	Begyndte at føle ekstra hjertebanken om aftenen. Især hvis hun samtidig havde spist sukker.	0	0	0	Har i behandlingsperioden været nødt til at øge dosis i antidepressiva, da hun blev mere nedtrykt. Følte sig også mere træt. Kan være pga vinter.	1	0	0		matched (3)	2015-08-21 13:19:52	matched (3)	0
27	2015-08-26 15:59:10			55	0	0	0	0		0	0	1	Træthed	0	0	0		matched (3)	2015-08-26 12:20:13	matched (3)	0
23	2015-08-19 14:18:19			56	0	0	0	0		0	0	1	Har habituelt hovedpine.	0	0	0		matched (3)	2015-08-19 12:32:15	matched (3)	0
88	2015-09-23 14:35:25			56	0	0	0	1	Har følt sig meget træt. Har haft et par vågne nætter, men dette kan skyldes hendes stress.	0	0	0		0	0	0		matched (3)	2015-08-19 12:32:15	matched (3)	1
22	2015-09-29 14:18:10			57	0	0	0	0		0	0	1	Har episoder med svimmel- og utilpashed.	0	0	0		matched (3)	2015-07-29 13:18:35	matched (3)	0
79	2015-09-16 12:34:15			57	0	0	0	0	Har den sidste uge haft en del ondt i brystet. 4,5,6/9.	0	0	0		0	0	0		matched (3)	2015-07-29 13:18:35	matched (3)	0
120	2015-10-12 12:54:19	2015-10-08	2015-10-14	57	0	0	0	0	Pt henvender sig, da hun har haft megen trykken i brystet og i hovedet. Hun havde d. 13/10 opkastninger efterfulgt af en besvimelse. Fik en tid hos egen læge. 14/10 var trykken i hovedet ophørt.	0	0	0		0	0	0		matched (3)	2015-07-29 13:18:35	matched (3)	0
126	2015-11-05 16:47:47			57	0	1	0	0	Blev indlagt i 3 dage i forbindelse med sidst registrerede AE, efter voldsomme stik i hjertet, opkast og besvimelse. Intet blev fundet. Har det nu bedre.	0	0	0		0	0	0		matched (3)	2015-07-29 13:18:35	matched (3)	0
34	2015-08-21 12:15:34			58	0	0	0	0	Har haft åndenød og trykken for brystet, og haft brug for mere nitroglycerin. Har været svimmel, men er dette habituelt pga Minieres. AR	0	0	0		0	0	0		matched (3)	2015-08-07 09:49:55	matched (3)	0
121	2015-11-05 15:31:51			58	0	0	0	0		0	0	1	Lider af svimmelhedsanfald pga Minieres.	0	0	0		matched (3)	2015-08-07 09:49:55	matched (3)	0
122	2015-11-05 15:32:31			58	0	0	0	0	Har haft slemme anfald af brystsmerter af en dags varighed på ferien i starten af oktober.	0	0	0		0	0	0		matched (3)	2015-08-07 09:49:55	matched (3)	0
75	2015-09-15 12:08:43			59	0	0	0	0	Føler at hun har fået øget tendens til hjertebanken (dette habituelt), føler sig meget træt. Hoster meget, men er ikke generet af denne.	0	0	0		1	0	0		matched (3)	2015-08-26 13:00:45	matched (3)	0
105	2015-10-09 11:51:12			59	0	0	0	1	får hosteanfald af op til 5 mig varighed et par gange om ugen. Er informeret om at det er en kendt bivirkning og at hun må kontakte os hvis det bliver værre.	0	0	0		1	0	0		matched (3)	2015-08-26 13:00:45	matched (3)	1
125	2015-11-05 15:58:01			59	0	0	0	1	Har tør irriterende hoste, der kommer om aftenen. Ikke hver dag.	0	0	0		1	0	0		matched (3)	2015-08-26 13:00:45	matched (3)	0
161	2015-12-14 09:14:33			59	0	0	0	1	Pt har fortsat hoste, som formodes relateret til projektmedicin. Pt beretter om øget hjertebanken, og vil gerne udredes for dette (formodes ikke at have relation til medicinen).	0	0	0		1	0	0		matched (3)	2015-08-26 13:00:45	matched (3)	0
				60										1	0	0		using only (2)	2015-08-24 08:30:52	matched (3)	0
				61										0	1	0	manglende kontakt	using only (2)	2015-09-23 08:29:33	matched (3)	0
140	2015-11-18 13:13:30	2015-11-16		62	0	0	0	1	Pt. Angiver at være blevet meget svimmel d 16 om morgenen, hvilket har varet ved til dd. Det kommer når hun er i bevægelse. Desuden hjertebanken. Hun har målt BT hjemme, der ligger mlm 151 og 173 syst. Har ikke taget medicinen siden d 16. Får kotroltid.	0	0	0		0	1	0	utilpashed	matched (3)	2015-11-09 14:55:56	matched (3)	1
143	2015-11-19 10:30:47			62	0	0	0	0	Ekstra besøg pga. slem svimmelhed startende d 16/11. Pt vågner om natten og føler sig varm i hovedet og svimmel. (flg tilføjet 1/12) Pt. stopper medicinen og overvejer deltagelse. Beslutter herefter ikke at vende tilbage da hun har det godt igen.	0	0	0		0	1	0	utilpashed	matched (3)	2015-11-09 14:55:56	matched (3)	0
50	2015-09-04 10:55:25			63	0	0	0	1	Pt har oplevet irritation i hals med hoste og øget tendens til bøvsen og kvalme efter opstart. Desuden mere hovedpine end vanligt. To dage efter opstart; smerter i venstre flanke.	0	0	0		1	1	0	hoste	matched (3)	2015-08-17 12:11:18	matched (3)	1
70	2015-09-14 09:35:29			63	0	0	0	1	Pt. ringer pga. svær hoste. Får flere voldsomme hosteanfald om dagen. Aftaler at gå fra 5 til 2,5mg indtil d 18, hvor pt kommer til besøg 3.	0	0	0		1	1	0	hoste	matched (3)	2015-08-17 12:11:18	matched (3)	0
85	2015-09-18 12:46:36			63	0	0	0	1	Har fortsat haft svære hosteanfald (selv på nedjusteret dosis 2,5mg), som gør at pt bliver blå om læberne og kan ikke få luft. Behandlingen afsluttes dd.	0	0	0		1	1	0	hoste	matched (3)	2015-08-17 12:11:18	matched (3)	0
145	2015-11-25 16:33:34	2015-11-06	2015-11-07	64	0	0	0	1	Havde to dage med kvalme og hovedpine - der var dog noget lignende der florerede på arbejde.	0	0	0		1	0	0		matched (3)	2015-11-04 07:37:23	matched (3)	1
40	2015-08-28 14:10:33	2015-08-25		66	1	0	0	0	Har kastet op de sidste 3 dage. Formentlig ikke relateret til medicin. AR	0	0	0		1	0	0		matched (3)	2015-08-13 11:57:15	matched (3)	0
156	2015-12-09 13:06:21			67	0	0	0	0	ved besøg1 var urinproven positiv for protein. Ved dagens besøg2 tages ny urinprøve, stix samt dyrkning. Svar på stix: Positiv for protein(1,0 g/L), pH 7,5 , Let positiv for Blod (Non-hæmo), SG = 1,015 (leukocyt, nitrit, keton, bilirubin, uro var negativ)	0	0	0		0	0	0		matched (3)	2015-11-30 07:56:41	matched (3)	0
170	2015-12-30 09:04:20	2015-12-23	2015-12-25	67	1	0	0	0	Pt har haft nogle dage i december med dårlig mave, men det skyldes formentlig at hun på givne tidspunkt har været i Thailand.	0	0	0		0	0	0		matched (3)	2015-11-30 07:56:41	matched (3)	0
188	2016-01-13 14:36:24			67	0	0	0	0	AR taler med pt om svar på urinprøven der viser proteinuri. Konf med nefrolog fra RH: lav døgnurinopsamling. AR får mundtligt samtykke til at sende oplysningerne til egen læge, som pt booker tid hos til dette.	0	0	0		0	0	0		matched (3)	2015-11-30 07:56:41	matched (3)	0
204	2016-02-10 11:20:03			67	0	0	0	0	Pt har fået foretaget døgnUrinopsamling hos egen læge. Afventer svar på denne.	0	0	0		0	0	0		matched (3)	2015-11-30 07:56:41	matched (3)	0
209	2016-03-10 12:47:41			67	0	0	0	0	Ved complianceopkald fortæller pt, at hun via egen læge fik foretaget døgnurinopsamlingen på vores opfordring. Den viste forhøjet protein. Pt informeres om, at dette skal følges op på via egen læge.	0	0	0		0	0	0		matched (3)	2015-11-30 07:56:41	matched (3)	0
214	2016-04-28 17:46:38			67	0	0	0	0	Pt møder til afsluttende besøg. Urinprøven viser U-albumin = 1470, hvilket er tæt på en fordobling siden inklusion. Pt ringes op og bedes henvende sig til egen læge igen mhp yderligere udredning. P-krea = 70, eGFR=77.	0	0	0		0	0	0		matched (3)	2015-11-30 07:56:41	matched (3)	0
				68										1	0	0		using only (2)	2015-08-14 10:22:10	matched (3)	0
138	2015-11-16 11:11:46	2015-11-04		69	1	0	0	0	Har været forkølet med hoste og feber siden inklusionen.	0	0	0		1	1	0	sygdom m- feber	matched (3)	2015-11-04 11:02:58	matched (3)	0
177	2015-12-16 14:25:14			69	0	0	0	0	Pt var hos lægen pga længerevarende forkølelse siden september. Fik også her målt kolesterol, som er faldet fra 8,4 (målt på BBH ved inklusion) til nu 6,0. Pt har også omlagt kosten.	0	0	0		1	1	0	sygdom m- feber	matched (3)	2015-11-04 11:02:58	matched (3)	0
190	2016-01-25 11:17:15	2015-11-09		69	1	0	0	0	2. januar stoppede pt med medicinen pga kvalme og opkast, svimmelhed, åndenød og generel utilpashed. Startede medicinen igen d 24/1, og vil nu se om det kommer tilbage og dermed skyldes medicinen.	0	0	0		1	1	0	sygdom m- feber	matched (3)	2015-11-04 11:02:58	matched (3)	0
210	2016-03-17 11:19:24			69	0	0	0	0	Pt har fortsat hoste og er snottet. Har været til mange undersøgelser hos egen læge (priktest, rtg mm), men ingen forklaring. Hun fortæller at have følt sig hævet i halsen den sidste måned og haft en sviende fornemmelse i munden. AR kontakter EP for råd.	0	0	0		1	1	0	sygdom m- feber	matched (3)	2015-11-04 11:02:58	matched (3)	0
211	2016-03-17 11:21:03			69	0	0	0	0	Konsulteret med EP, som ikke vurderer, at der ikke er tale om en bivirkning til medicinen. Vi vil finde en tid til sidste besøg snarest, da pt ønsker at afsluttes.	0	0	0		1	1	0	sygdom m- feber	matched (3)	2015-11-04 11:02:58	matched (3)	0
147	2015-11-27 13:43:03			71	0	0	0	0		0	0	1	Lider jævnligt af hovedpine.	0	0	0		matched (3)	2015-11-27 13:41:45	matched (3)	0
159	2015-12-14 12:03:18	2015-11-30	2015-12-01	71	1	0	0	0	Har haft to dage med hovedpine varende hele dagen. Havde desuden på andendagen følelse af en klump i halsen.	0	0	0		0	0	0		matched (3)	2015-11-27 13:41:45	matched (3)	0
136	2015-11-13 13:45:46			72	0	0	0	0		0	0	1	Er habituelt træt.	0	0	0		matched (3)	2015-11-13 13:50:22	matched (3)	0
